# Supplementary material for: ROBO4 deletion ameliorates PAF-mediated skin inflammation via regulating the mRNA translation efficiency of LPCAT1/LPCAT2 and the expression of PAF receptor
Source: Int J Biol Sci. 2020 Feb 4;16(6):1086–95. doi: 10.7150/ijbs.35797 (PMC7053341; doi:10.7150/ijbs.35797)
Supplement: Supplementary file 2 — Supplementary table. [file ijbsv16p1086s2.xlsx]

## Sheet: Sheet1
gene	RB4-B_count	RB4-S_count	RB_normalize	C57-B_count	C57-S_count	C57_normalize	FoldChange	Log2FoldChange	pval	padj	Up/Down	UniProtKB-ID	Description
ENSMUSG00000072476	109	164	118.231	0	0	0	Inf	Inf	1.05915e-06	0.000223511	up	RNF26_MOUSE	Ring finger protein 26
ENSMUSG00000083833	56	62	51.3066	0	0	0	Inf	Inf	0.000551165	0.0279597	up	RL29_MOUSE	60S ribosomal protein L29
ENSMUSG00000105263	7244	8718	6932.73	1184	162	755.942	9.17099	3.19708	6.76352e-09	5.94528e-06	up	ENV1_MOUSE	MLV-related proviral Env polyprotein
ENSMUSG00000044229	225	221	194.226	44	10	30.3474	6.40009	2.67809	0.000824255	0.0375235	up	NXPE4_MOUSE	NXPE family member 4
ENSMUSG00000096979	776	803	687.16	114	164	156.872	4.38038	2.13106	5.9369e-05	0.00507785	up	ENV1_MOUSE	MLV-related proviral Env polyprotein
ENSMUSG00000110386	3195	3409	2872.82	862	316	662.579	4.33581	2.1163	3.59477e-06	0.000559793	up	POL1_MOUSE	Retrovirus-related Pol polyprotein (Fragment)
ENSMUSG00000031613	2000	1919	1707.19	533	385	517.128	3.30129	1.72303	0.000109724	0.00823112	up	PGDH_MOUSE	15-hydroxyprostaglandin dehydrogenase [NAD(+)]
ENSMUSG00000025453	1336	1260	1131.12	465	215	382.659	2.95595	1.56362	0.000549457	0.0279431	up	NNTM_MOUSE	NAD(P) transhydrogenase, mitochondrial
ENSMUSG00000029380	8117	8483	7223.17	2006	2654	2629.05	2.74745	1.45809	0.000259629	0.0161499	up	GROA_MOUSE	Growth-regulated alpha protein
ENSMUSG00000105703	9206	9435	8113.35	3610	1694	2984.84	2.71819	1.44265	0.000286658	0.0172607	up	POL1_MOUSE	Retrovirus-related Pol polyprotein (Fragment)
ENSMUSG00000035284	3755	4047	3393.52	2121	191	1297.97	2.61448	1.38652	0.000894201	0.0395128	up	VP13C_MOUSE	Vacuolar protein sorting-associated protein 13C
ENSMUSG00000032076	20820	18751	17252.2	5383	7216	7108.25	2.42706	1.27921	0.000936929	0.0410793	up	CADM1_MOUSE	Cell adhesion molecule 1
ENSMUSG00000112067	0	0	0	1	59	33.9915	#NAME?	#NAME?	1.46959e-06	0.000288552	down	--	--	--	--	--
ENSMUSG00000109602	0	0	0	4	28	18.1091	#NAME?	#NAME?	0.000625737	0.0306489	down	ST2B1_MOUSE	Sulfotransferase family cytosolic 2B member 1
ENSMUSG00000044220	0	0	0	0	33	18.6984	#NAME?	#NAME?	0.00049809	0.0259743	down	NKX23_MOUSE	Homeobox protein Nkx-2.3
ENSMUSG00000102844	0	0	0	3	39	23.781	#NAME?	#NAME?	6.97788e-05	0.00572947	down	--	--	--	--	--
ENSMUSG00000022956	899	1131	881.176	583	2545	1769.07	0.4981	-1.00549	0.000953657	0.0415706	down	ATPO_MOUSE	ATP synthase subunit O, mitochondrial
ENSMUSG00000020982	1339	1445	1210.89	1052	3255	2434.45	0.497399	-1.00752	0.000671492	0.032329	down	NEMF_MOUSE	Nuclear export mediator factor Nemf
ENSMUSG00000004264	1121	1372	1082.54	809	3053	2183.69	0.49574	-1.01235	0.000728936	0.034362	down	PHB2_MOUSE	Prohibitin-2
ENSMUSG00000073702	6880	7061	6067.6	4855	16809	12247.7	0.495409	-1.01331	0.000344062	0.0197181	down	RL31_MOUSE	60S ribosomal protein L31
ENSMUSG00000042747	744	982	748.751	584	2091	1512.39	0.495078	-1.01427	0.000984881	0.0424401	down	KTAP2_MOUSE	Keratinocyte-associated protein 2
ENSMUSG00000005161	2116	2462	1989.23	1604	5508	4020.68	0.494749	-1.01523	0.000480218	0.0252758	down	PRDX2_MOUSE	Peroxiredoxin-2
ENSMUSG00000032212	1564	1716	1426.32	1141	3960	2883.84	0.494589	-1.0157	0.000554971	0.0280341	down	SLTM_MOUSE	SAFB-like transcription modulator
ENSMUSG00000028416	1440	1922	1458.25	1085	4135	2951.59	0.494056	-1.01725	0.000717342	0.0341002	down	BAG1_MOUSE	BAG family molecular chaperone regulator 1
ENSMUSG00000079641	1591	1610	1393.44	1114	3887	2827.33	0.492847	-1.02079	0.00051106	0.0262864	down	RL39_MOUSE	60S ribosomal protein L39
ENSMUSG00000006333	8168	8340	7185.33	6527	19272	14581.1	0.492783	-1.02098	0.000295759	0.0176207	down	RS9_MOUSE	40S ribosomal protein S9
ENSMUSG00000032575	993	1240	969.387	768	2712	1967.47	0.492707	-1.0212	0.000706663	0.033783	down	MANF_MOUSE	Mesencephalic astrocyte-derived neurotrophic factor
ENSMUSG00000039067	1251	1630	1250.01	965	3524	2538.07	0.492503	-1.0218	0.000594369	0.0295613	down	PSMD7_MOUSE	26S proteasome non-ATPase regulatory subunit 7
ENSMUSG00000035530	6456	6911	5814.56	4967	15925	11809.6	0.492359	-1.02222	0.00030709	0.0181047	down	EIF1_MOUSE	Eukaryotic translation initiation factor 1
ENSMUSG00000026956	4439	4465	3876.35	3271	10669	7880.09	0.491917	-1.02351	0.000320985	0.0187202	down	UAP1L_MOUSE	UDP-N-acetylhexosamine pyrophosphorylase-like protein 1
ENSMUSG00000002108	716	867	687.485	669	1805	1398.02	0.491758	-1.02398	0.000907668	0.0400296	down	NR1H3_MOUSE	Oxysterols receptor LXR-alpha
ENSMUSG00000039263	1508	1675	1383.91	1287	3693	2814.45	0.491717	-1.0241	0.000500153	0.0260218	down	PEPL1_MOUSE	Probable aminopeptidase NPEPL1
ENSMUSG00000013822	586	778	591.668	385	1743	1203.58	0.491591	-1.02447	0.00113178	0.0467194	down	ELOF1_MOUSE	Transcription elongation factor 1 homolog
ENSMUSG00000060938	7646	7483	6588.76	5539	18176	13405.9	0.491482	-1.02479	0.000281236	0.0170522	down	RL26_MOUSE	60S ribosomal protein L26
ENSMUSG00000041203	1354	1511	1245.58	1118	3376	2540.04	0.490378	-1.02803	0.000508627	0.026221	down	--	--	--	--	--
ENSMUSG00000032301	1639	2098	1621.78	1120	4730	3308.36	0.490207	-1.02854	0.000469094	0.0248177	down	PSA4_MOUSE	Proteasome subunit alpha type-4
ENSMUSG00000017404	4837	5049	4301.77	3232	12292	8777.84	0.490072	-1.02894	0.000300137	0.0177877	down	RL19_MOUSE	60S ribosomal protein L19
ENSMUSG00000003873	1289	1463	1196.18	816	3507	2444.86	0.489265	-1.03131	0.000522055	0.0267909	down	BAX_MOUSE	Apoptosis regulator BAX
ENSMUSG00000024146	750	835	689.11	563	1929	1408.82	0.489141	-1.03168	0.000808813	0.0371199	down	CRIPT_MOUSE	Cysteine-rich PDZ-binding protein
ENSMUSG00000061111	812	862	728.259	602	2033	1489.62	0.488889	-1.03242	0.000744077	0.0347852	down	--	--	--	--	--
ENSMUSG00000044533	11408	14089	11070.3	8179	31883	22653.4	0.488682	-1.03303	0.000263081	0.0163078	down	RS2_MOUSE	40S ribosomal protein S2
ENSMUSG00000038965	1749	1912	1592.07	1316	4448	3258.52	0.488588	-1.03331	0.000409077	0.0223655	down	UB2L3_MOUSE	Ubiquitin-conjugating enzyme E2 L3
ENSMUSG00000020307	614	792	610.114	463	1757	1255.26	0.486044	-1.04084	0.000873654	0.0388329	down	UB2R1_MOUSE	Ubiquitin-conjugating enzyme E2 R1
ENSMUSG00000020074	2025	2361	1905.75	1793	5149	3923.28	0.485753	-1.0417	0.000336138	0.019313	down	CCAR1_MOUSE	Cell division cycle and apoptosis regulator protein 1
ENSMUSG00000089832	693	772	636.933	551	1770	1311.99	0.48547	-1.04255	0.000760436	0.0351138	down	SHKB1_MOUSE	SH3KBP1-binding protein 1
ENSMUSG00000073982	6714	5826	5469.84	5095	14859	11277.4	0.485028	-1.04386	0.000208654	0.0134997	down	RHOG_MOUSE	Rho-related GTP-binding protein RhoG
ENSMUSG00000040212	5739	6646	5381.85	4011	15626	11103.9	0.48468	-1.04489	0.000238212	0.0149816	down	EMP3_MOUSE	Epithelial membrane protein 3
ENSMUSG00000034932	557	677	535.891	359	1596	1105.7	0.484662	-1.04495	0.000962027	0.0418546	down	RM54_MOUSE	39S ribosomal protein L54, mitochondrial
ENSMUSG00000017747	485	508	432.072	381	1197	891.961	0.484407	-1.04571	0.00116548	0.0477613	down	GHDC_MOUSE	GH3 domain-containing protein
ENSMUSG00000005510	664	762	619.736	494	1769	1279.45	0.484376	-1.0458	0.000771684	0.035488	down	NDUS3_MOUSE	NADH dehydrogenase [ubiquinone] iron-sulfur protein 3, mitochondrial
ENSMUSG00000052712	1148	1423	1116.23	915	3163	2305.48	0.484163	-1.04643	0.000452286	0.0243738	down	CF089_MOUSE	Bombesin receptor-activated protein C6orf89 homolog
ENSMUSG00000020736	674	723	607.67	533	1688	1255.43	0.484032	-1.04683	0.00074986	0.0349832	down	NT5C_MOUSE	5'(3')-deoxyribonucleotidase, cytosolic type
ENSMUSG00000026155	577	690	550.339	481	1533	1138.44	0.483415	-1.04867	0.000853946	0.0381824	down	SMAP1_MOUSE	Stromal membrane-associated protein 1
ENSMUSG00000028861	1075	1191	985.251	684	2926	2041.61	0.482586	-1.05114	0.000460516	0.0246994	down	RT15_MOUSE	28S ribosomal protein S15, mitochondrial
ENSMUSG00000063882	1037	952	866.947	733	2445	1796.55	0.482562	-1.05121	0.000468408	0.0248177	down	QCR6_MOUSE	Cytochrome b-c1 complex subunit 6, mitochondrial
ENSMUSG00000003970	8605	10439	8270.47	6234	24127	17167.7	0.481746	-1.05366	0.000199763	0.0131124	down	RL8_MOUSE	60S ribosomal protein L8
ENSMUSG00000027881	2391	2842	2273.2	2204	6147	4719.32	0.481681	-1.05385	0.000263611	0.0163078	down	PR38B_MOUSE	Pre-mRNA-splicing factor 38B
ENSMUSG00000032353	959	1057	876.611	869	2353	1820.71	0.481467	-1.05449	0.000469316	0.0248177	down	TMED3_MOUSE	Transmembrane emp24 domain-containing protein 3
ENSMUSG00000069744	804	1078	816.259	605	2396	1696.99	0.481005	-1.05588	0.000542824	0.0277065	down	PSB3_MOUSE	Proteasome subunit beta type-3
ENSMUSG00000015013	617	682	564.819	454	1627	1176.56	0.480062	-1.05871	0.000723132	0.0341597	down	TPC2L_MOUSE	Trafficking protein particle complex subunit 2-like protein
ENSMUSG00000068290	1243	1268	1092.96	1066	2963	2276.85	0.480031	-1.0588	0.000357366	0.0202747	down	DDRGK_MOUSE	DDRGK domain-containing protein 1
ENSMUSG00000037443	3809	3733	3284.52	2024	10079	6846.3	0.479752	-1.05964	0.000207265	0.0134484	down	CEP85_MOUSE	Centrosomal protein of 85 kDa
ENSMUSG00000028797	1363	1715	1336.09	1259	3669	2785.15	0.479718	-1.05974	0.00032942	0.0190725	down	TM234_MOUSE	Transmembrane protein 234
ENSMUSG00000036390	551	521	467.073	659	1067	974.24	0.479422	-1.06063	0.000844891	0.0380185	down	GA45A_MOUSE	Growth arrest and DNA damage-inducible protein GADD45 alpha
ENSMUSG00000032249	2354	2506	2114.22	2037	5770	4412.02	0.479196	-1.06131	0.000234588	0.0148832	down	AN32A_MOUSE	Acidic leucine-rich nuclear phosphoprotein 32 family member A
ENSMUSG00000023992	16031	17198	14454	13289	40087	30168.4	0.479111	-1.06157	0.00015527	0.010689	down	TREM2_MOUSE	Triggering receptor expressed on myeloid cells 2
ENSMUSG00000068328	2446	2794	2277.43	1980	6436	4757.42	0.478711	-1.06277	0.000229871	0.0146624	down	AUP1_MOUSE	Ancient ubiquitous protein 1
ENSMUSG00000037475	1947	2210	1806.88	1667	5021	3780.08	0.478001	-1.06492	0.000246666	0.015386	down	THOC2_MOUSE	THO complex subunit 2
ENSMUSG00000026385	1798	2285	1772.1	1259	5302	3710.44	0.477599	-1.06613	0.000265545	0.0163668	down	ACBP_MOUSE	Acyl-CoA-binding protein
ENSMUSG00000040048	750	970	746.344	574	2192	1564.01	0.4772	-1.06733	0.000502299	0.0260734	down	NDUBA_MOUSE	NADH dehydrogenase [ubiquinone] 1 beta subcomplex subunit 10
ENSMUSG00000027673	416	416	362.238	301	1042	759.26	0.477094	-1.06765	0.00116451	0.0477613	down	NDUB5_MOUSE	NADH dehydrogenase [ubiquinone] 1 beta subcomplex subunit 5, mitochondrial
ENSMUSG00000029649	1529	1951	1510.31	1072	4530	3168.11	0.476722	-1.06878	0.000280558	0.0170522	down	POMP_MOUSE	Proteasome maturation protein
ENSMUSG00000061518	1999	2461	1936.53	1370	5817	4064.51	0.476448	-1.06961	0.000238857	0.0149816	down	COX5B_MOUSE	Cytochrome c oxidase subunit 5B, mitochondrial
ENSMUSG00000036751	1942	2353	1865.27	1315	5617	3920.33	0.475794	-1.07159	0.00023531	0.0148832	down	CX6B1_MOUSE	Cytochrome c oxidase subunit 6B1
ENSMUSG00000030706	486	518	436.758	400	1225	918.484	0.475521	-1.07242	0.00083703	0.0378198	down	LORF2_MOUSE	LINE-1 retrotransposable element ORF2 protein
ENSMUSG00000007891	99390	103870	88444.7	75766	253831	186326	0.474678	-1.07498	0.000119269	0.00880186	down	CATD_MOUSE	Cathepsin D
ENSMUSG00000107002	607	607	528.554	450	1524	1115.95	0.473636	-1.07815	0.000591207	0.029469	down	--	--	--	--	--
ENSMUSG00000020903	713	740	632.302	471	1894	1337.38	0.472792	-1.08072	0.000472276	0.0249159	down	STX8_MOUSE	Syntaxin-8
ENSMUSG00000071649	703	777	643.521	497	1911	1361.6	0.472622	-1.08124	0.000467311	0.0248177	down	B3GA3_MOUSE	Galactosylgalactosylxylosylprotein 3-beta-glucuronosyltransferase 3
ENSMUSG00000044475	382	369	327.121	287	940	693.611	0.47162	-1.0843	0.00111236	0.0460347	down	ASCC1_MOUSE	Activating signal cointegrator 1 complex subunit 1
ENSMUSG00000084786	1069	1178	977.059	778	2889	2073.37	0.471241	-1.08546	0.000286571	0.0172607	down	UBL5_MOUSE	Ubiquitin-like protein 5
ENSMUSG00000024570	813	1038	803.322	608	2413	1708.3	0.470246	-1.08851	0.00035139	0.0199859	down	RBFA_MOUSE	Putative ribosome-binding factor A, mitochondrial
ENSMUSG00000028447	1004	1222	966.671	761	2875	2055.9	0.470192	-1.08868	0.000287524	0.0172667	down	DCTN3_MOUSE	Dynactin subunit 3
ENSMUSG00000097589	370	446	354.404	278	1056	754.291	0.46985	-1.08973	0.000994771	0.0427033	down	--	--	--	--	--
ENSMUSG00000030826	835	785	705.891	654	2010	1505.76	0.468794	-1.09297	0.000331009	0.0191155	down	BCAT2_MOUSE	Branched-chain-amino-acid aminotransferase, mitochondrial
ENSMUSG00000028234	4940	4959	4309.63	3352	12909	9194.75	0.468706	-1.09325	0.000115612	0.00861559	down	RS20_MOUSE	40S ribosomal protein S20
ENSMUSG00000031818	3391	3709	3087.58	2442	9234	6601.97	0.467676	-1.09642	0.000125615	0.00912022	down	COX41_MOUSE	Cytochrome c oxidase subunit 4 isoform 1, mitochondrial
ENSMUSG00000049091	959	1069	881.699	710	2628	1887.34	0.467164	-1.098	0.000266014	0.0163668	down	SPS2_MOUSE	Selenide, water dikinase 2
ENSMUSG00000039450	731	681	615.331	524	1813	1321.21	0.465732	-1.10243	0.000347065	0.0198398	down	DCXR_MOUSE	L-xylulose reductase
ENSMUSG00000038900	7723	8689	7134.46	5439	21684	15337.5	0.465164	-1.10419	9.31162e-05	0.00715158	down	RL12_MOUSE	60S ribosomal protein L12
ENSMUSG00000041959	1878	2429	1868.9	1102	6007	4021.84	0.464687	-1.10567	0.000149907	0.0104796	down	S10AA_MOUSE	Protein S100-A10
ENSMUSG00000024290	2152	2456	2002.77	1836	5791	4311.17	0.464553	-1.10608	0.000128969	0.00927426	down	ROCK1_MOUSE	Rho-associated protein kinase 1
ENSMUSG00000024038	1093	1266	1025.09	798	3109	2209.25	0.464	-1.1078	0.000205913	0.0133992	down	NDUV3_MOUSE	NADH dehydrogenase [ubiquinone] flavoprotein 3, mitochondrial
ENSMUSG00000024099	1097	1289	1036.63	704	3249	2235.85	0.46364	-1.10892	0.000205011	0.013379	down	NDUV2_MOUSE	NADH dehydrogenase [ubiquinone] flavoprotein 2, mitochondrial
ENSMUSG00000004285	2936	3079	2617.19	2226	7765	5648.45	0.463347	-1.10983	0.000106205	0.00804737	down	VATF_MOUSE	V-type proton ATPase subunit F
ENSMUSG00000021243	499	545	454.014	340	1394	980.586	0.463002	-1.11091	0.000508424	0.026221	down	FCF1_MOUSE	rRNA-processing protein FCF1 homolog
ENSMUSG00000022370	451	616	462.668	341	1426	999.279	0.463002	-1.11091	0.000651584	0.0314375	down	RM13_MOUSE	39S ribosomal protein L13, mitochondrial
ENSMUSG00000027472	388	445	362.022	371	1013	782.093	0.462889	-1.11126	0.000714604	0.0340417	down	PDRG1_MOUSE	p53 and DNA damage-regulated protein 1
ENSMUSG00000032112	350	416	332.749	363	910	719.244	0.462637	-1.11205	0.000826437	0.0375472	down	TPPC4_MOUSE	Trafficking protein particle complex subunit 4
ENSMUSG00000005575	1943	2375	1875.05	1523	5647	4054.01	0.462517	-1.11242	0.000128125	0.0092726	down	UBC12_MOUSE	NEDD8-conjugating enzyme Ubc12
ENSMUSG00000037740	351	486	362.873	302	1091	787.585	0.460741	-1.11797	0.00104143	0.0442855	down	RT26_MOUSE	28S ribosomal protein S26, mitochondrial
ENSMUSG00000024911	703	761	636.737	565	1880	1382.17	0.460678	-1.11817	0.000281685	0.0170522	down	FIBP_MOUSE	Acidic fibroblast growth factor intracellular-binding protein
ENSMUSG00000030603	1312	1658	1289.13	955	3995	2799.34	0.460513	-1.11869	0.000152366	0.0105844	down	PRS6B_MOUSE	26S protease regulatory subunit 6B
ENSMUSG00000037563	6415	7015	5840.33	4530	17910	12689.2	0.46026	-1.11948	7.52144e-05	0.00610567	down	RS16_MOUSE	40S ribosomal protein S16
ENSMUSG00000000740	9260	9687	8244.31	6322	25389	17932.1	0.45975	-1.12108	6.81268e-05	0.00561424	down	RL13_MOUSE	60S ribosomal protein L13
ENSMUSG00000002329	340	352	301.148	272	887	655.166	0.459651	-1.12139	0.000850104	0.0381024	down	MGDP1_MOUSE	Magnesium-dependent phosphatase 1
ENSMUSG00000052146	4350	4663	3920.53	3103	11983	8530.39	0.459595	-1.12156	7.9146e-05	0.00635985	down	RS10_MOUSE	40S ribosomal protein S10
ENSMUSG00000030538	456	570	445.4	344	1372	970.364	0.459003	-1.12343	0.000464842	0.0248136	down	CIB1_MOUSE	Calcium and integrin-binding protein 1
ENSMUSG00000063787	296	375	291.239	206	918	635.71	0.458132	-1.12616	0.000939651	0.0411188	down	CHCH1_MOUSE	Coiled-coil-helix-coiled-coil-helix domain-containing protein 1
ENSMUSG00000042541	1818	1985	1653.85	1265	5119	3610.11	0.458117	-1.12621	0.000108411	0.0081617	down	DSS1_MOUSE	26S proteasome complex subunit DSS1
ENSMUSG00000022000	1689	1805	1519.9	1279	4590	3318.22	0.458047	-1.12643	0.00011141	0.00832995	down	--	--	--	--	--
ENSMUSG00000046364	6965	7074	6111.09	4951	18667	13354.3	0.457613	-1.1278	6.31231e-05	0.00532292	down	RL27A_MOUSE	60S ribosomal protein L27a
ENSMUSG00000053716	509	455	420.326	952	685	922.146	0.455812	-1.13349	0.000387609	0.0215042	down	DUS7_MOUSE	Dual specificity protein phosphatase 7
ENSMUSG00000012848	6635	6758	5829.67	4651	17971	12791.6	0.455741	-1.13371	5.83054e-05	0.00500584	down	RS5_MOUSE	40S ribosomal protein S5
ENSMUSG00000024829	270	363	274.535	189	877	602.942	0.455325	-1.13503	0.000966711	0.041897	down	RM21_MOUSE	39S ribosomal protein L21, mitochondrial
ENSMUSG00000041697	2554	3073	2443.97	1683	7839	5385.79	0.453781	-1.13993	7.55293e-05	0.00610567	down	CX6A1_MOUSE	Cytochrome c oxidase subunit 6A1, mitochondrial
ENSMUSG00000065990	964	1181	931.416	702	2929	2053.41	0.453596	-1.14052	0.000145057	0.0102037	down	AKIP_MOUSE	Aurora kinase A-interacting protein
ENSMUSG00000060636	3164	3385	2848.8	2398	8716	6283.78	0.453357	-1.14128	6.43345e-05	0.00535318	down	RL35A_MOUSE	60S ribosomal protein L35a
ENSMUSG00000028670	1618	1950	1549.65	1265	4785	3420.86	0.453001	-1.14242	9.14231e-05	0.00704551	down	LYPA2_MOUSE	Acyl-protein thioesterase 2
ENSMUSG00000025503	6425	8732	6572.73	4434	21219	14510.3	0.45297	-1.14251	0.0003839	0.0214566	down	TALDO_MOUSE	Transaldolase
ENSMUSG00000022255	2844	3571	2784.67	2322	8576	6161.83	0.451923	-1.14585	6.47453e-05	0.00535512	down	LYRIC_MOUSE	Protein LYRIC
ENSMUSG00000020440	2013	2272	1862.65	1540	5751	4122.47	0.45183	-1.14615	7.49816e-05	0.00610567	down	ARF1_MOUSE	ADP-ribosylation factor 1
ENSMUSG00000075705	2617	2607	2274.55	1667	7239	5036.84	0.451583	-1.14694	6.44435e-05	0.00535318	down	MSRB1_MOUSE	Methionine-R-sulfoxide reductase B1
ENSMUSG00000025362	9775	10371	8764.41	7298	27077	19436.1	0.450935	-1.14901	4.3248e-05	0.0038906	down	RS26_MOUSE	40S ribosomal protein S26
ENSMUSG00000020477	256	284	234.787	187	734	520.794	0.450824	-1.14936	0.00104747	0.0443026	down	RT24_MOUSE	28S ribosomal protein S24, mitochondrial
ENSMUSG00000028648	492	640	491.162	404	1525	1090.71	0.450313	-1.151	0.000280747	0.0170522	down	NDUS5_MOUSE	NADH dehydrogenase [ubiquinone] iron-sulfur protein 5
ENSMUSG00000059291	6456	7225	5947.68	4539	18845	13224	0.449763	-1.15276	4.50681e-05	0.00403825	down	RL11_MOUSE	60S ribosomal protein L11
ENSMUSG00000004934	710	788	651.312	548	2015	1449.13	0.44945	-1.15377	0.000171289	0.0115185	down	PIAS4_MOUSE	E3 SUMO-protein ligase PIAS4
ENSMUSG00000047613	228	272	217.189	189	666	483.386	0.449307	-1.15423	0.00117662	0.0480436	down	CA174_MOUSE	UPF0688 protein C1orf174 homolog
ENSMUSG00000032215	358	499	371.512	299	1164	827.265	0.449084	-1.15494	0.000922149	0.04051	down	RLP24_MOUSE	Probable ribosome biogenesis protein RLP24
ENSMUSG00000028964	900	1163	895.189	643	2888	1997.08	0.448249	-1.15763	0.000121009	0.00889738	down	PARK7_MOUSE	Protein deglycase DJ-1
ENSMUSG00000049299	708	802	656.354	435	2159	1467.34	0.447309	-1.16066	0.000159688	0.0109266	down	TPPC1_MOUSE	Trafficking protein particle complex subunit 1
ENSMUSG00000028843	4775	4952	4232.94	3109	13680	9495.31	0.445793	-1.16555	3.87649e-05	0.00351759	down	SH3L3_MOUSE	SH3 domain-binding glutamic acid-rich-like protein 3
ENSMUSG00000024414	270	298	246.977	219	761	554.043	0.445773	-1.16562	0.000768479	0.0354128	down	RM27_MOUSE	39S ribosomal protein L27, mitochondrial
ENSMUSG00000038374	870	1187	891.96	767	2773	2001.47	0.445651	-1.16601	0.000325829	0.0189132	down	RBM8A_MOUSE	RNA-binding protein 8A
ENSMUSG00000038690	1117	1514	1140.96	837	3691	2560.9	0.44553	-1.16641	0.000237719	0.0149816	down	ATPK_MOUSE	ATP synthase subunit f, mitochondrial
ENSMUSG00000062963	824	874	738.708	538	2395	1658.84	0.445317	-1.1671	0.000121438	0.00889738	down	UFC1_MOUSE	Ubiquitin-fold modifier-conjugating enzyme 1
ENSMUSG00000078681	250	319	246.944	243	740	555.606	0.444459	-1.16988	0.000755159	0.0350854	down	TM2D3_MOUSE	TM2 domain-containing protein 3
ENSMUSG00000026179	424	427	370.476	333	1142	833.872	0.444285	-1.17044	0.000315273	0.0184906	down	PNKD_MOUSE	Probable hydrolase PNKD
ENSMUSG00000028393	209	277	210.819	125	716	475.817	0.443068	-1.1744	0.00107266	0.045188	down	HEM2_MOUSE	Delta-aminolevulinic acid dehydratase
ENSMUSG00000016554	681	823	653.193	515	2096	1476.52	0.442388	-1.17662	0.000128778	0.00927426	down	EIF3D_MOUSE	Eukaryotic translation initiation factor 3 subunit D
ENSMUSG00000019738	224	222	194.203	130	648	440.091	0.44128	-1.18023	0.00111026	0.0460347	down	RPB9_MOUSE	DNA-directed RNA polymerase II subunit RPB9
ENSMUSG00000030717	647	564	528.197	423	1694	1197.13	0.441219	-1.18043	0.000146879	0.0102998	down	NUPR1_MOUSE	Nuclear protein 1
ENSMUSG00000022174	1716	2121	1665.94	1274	5417	3784.01	0.440256	-1.18358	4.73458e-05	0.00420893	down	DAD1_MOUSE	Dolichyl-diphosphooligosaccharide--protein glycosyltransferase subunit DAD1
ENSMUSG00000022354	811	933	757.913	604	2441	1721.92	0.440155	-1.18392	9.39787e-05	0.00716905	down	NDUB9_MOUSE	NADH dehydrogenase [ubiquinone] 1 beta subcomplex subunit 9
ENSMUSG00000050002	264	261	228.61	194	726	520.188	0.439476	-1.18614	0.000699635	0.0335409	down	GNTK_MOUSE	Probable gluconokinase
ENSMUSG00000020561	592	751	582.902	511	1844	1331.49	0.437783	-1.19171	0.000121758	0.00889738	down	RPA43_MOUSE	DNA-directed RNA polymerase I subunit RPA43
ENSMUSG00000029162	326	337	288.533	234	932	659.349	0.437603	-1.19231	0.000400289	0.0219916	down	KHK_MOUSE	Ketohexokinase
ENSMUSG00000057411	423	475	390.379	346	1234	893.293	0.437012	-1.19426	0.00021785	0.0140144	down	F173A_MOUSE	Protein FAM173A
ENSMUSG00000022708	928	1231	936.529	998	2797	2144.65	0.436681	-1.19535	6.31387e-05	0.00532292	down	ZBT20_MOUSE	Zinc finger and BTB domain-containing protein 20
ENSMUSG00000040883	354	419	335.808	285	1078	770.683	0.435728	-1.1985	0.000281566	0.0170522	down	TM205_MOUSE	Transmembrane protein 205
ENSMUSG00000024953	2486	2426	2139.28	2034	6658	4913.5	0.435389	-1.19962	2.74531e-05	0.00263784	down	PRDX5_MOUSE	Peroxiredoxin-5, mitochondrial
ENSMUSG00000027706	2640	2765	2351.81	2008	7562	5411.14	0.434625	-1.20216	2.64574e-05	0.00256398	down	SEC62_MOUSE	Translocation protein SEC62
ENSMUSG00000021967	322	371	301.16	273	954	693.691	0.434142	-1.20376	0.000321675	0.0187202	down	RT63_MOUSE	Ribosomal protein 63, mitochondrial
ENSMUSG00000001285	316	421	319.677	267	1038	737.921	0.433213	-1.20685	0.000290381	0.017346	down	MYG1_MOUSE	UPF0160 protein MYG1, mitochondrial
ENSMUSG00000049751	1528	1665	1388.61	1106	4568	3208.71	0.432762	-1.20835	3.45555e-05	0.00318474	down	RL36A_MOUSE	60S ribosomal protein L36a
ENSMUSG00000030869	174	237	178.222	160	569	412.156	0.432414	-1.20951	0.00103521	0.0441041	down	ACPM_MOUSE	Acyl carrier protein, mitochondrial
ENSMUSG00000023904	1206	1191	1043.78	956	3327	2421.4	0.431066	-1.21402	3.83087e-05	0.00350206	down	HPIP_MOUSE	Host cell factor C1 regulator 1
ENSMUSG00000026126	425	431	372.619	291	1240	865.841	0.430355	-1.2164	0.000174203	0.0116721	down	PTN18_MOUSE	Tyrosine-protein phosphatase non-receptor type 18
ENSMUSG00000027304	1415	1594	1308.02	1069	4311	3042.34	0.429939	-1.2178	3.15606e-05	0.00298175	down	RTF1_MOUSE	RNA polymerase-associated protein RTF1 homolog
ENSMUSG00000020444	278	374	282.773	223	942	658.845	0.429195	-1.2203	0.000319934	0.0187153	down	KGUA_MOUSE	Guanylate kinase
ENSMUSG00000029616	3439	4458	3426.57	2359	11766	7990.1	0.428853	-1.22145	1.85028e-05	0.00190773	down	ERP29_MOUSE	Endoplasmic reticulum resident protein 29
ENSMUSG00000024397	461	359	358.179	423	1060	837.893	0.427476	-1.22609	0.0008817	0.0391135	down	AIF1_MOUSE	Allograft inflammatory factor 1
ENSMUSG00000042198	207	208	180.672	197	551	422.712	0.427412	-1.2263	0.000759295	0.0351138	down	CHCH7_MOUSE	Coiled-coil-helix-coiled-coil-helix domain-containing protein 7
ENSMUSG00000024902	417	509	402.113	318	1349	942.748	0.426533	-1.22927	0.00013414	0.0095548	down	RM11_MOUSE	39S ribosomal protein L11, mitochondrial
ENSMUSG00000059070	4481	5166	4192.31	3112	14288	9841.5	0.425983	-1.23113	1.3849e-05	0.00148909	down	RL18_MOUSE	60S ribosomal protein L18
ENSMUSG00000043991	541	563	480.411	455	1541	1128.39	0.42575	-1.23192	8.55013e-05	0.00668034	down	PURA_MOUSE	Transcriptional activator protein Pur-alpha
ENSMUSG00000031590	727	740	638.558	508	2151	1503.75	0.424642	-1.23568	5.23359e-05	0.00456272	down	FRG1_MOUSE	Protein FRG1
ENSMUSG00000034566	1511	1896	1478.95	1128	5042	3489.63	0.423812	-1.2385	2.1617e-05	0.00215979	down	ATP5H_MOUSE	ATP synthase subunit d, mitochondrial
ENSMUSG00000064030	240	325	245.02	224	800	578.946	0.423218	-1.24053	0.000335694	0.019313	down	WIBG_MOUSE	Partner of Y14 and mago
ENSMUSG00000018672	425	335	331.919	283	1104	784.293	0.423208	-1.24056	0.00048286	0.0253558	down	COPZ2_MOUSE	Coatomer subunit zeta-2
ENSMUSG00000031765	4787	4693	4128.5	3414	13842	9758.19	0.423081	-1.241	1.07822e-05	0.00123895	down	--	--	--	--	--
ENSMUSG00000055762	1469	1777	1409.73	1056	4847	3338.75	0.422233	-1.24389	2.03038e-05	0.0020467	down	EF1D_MOUSE	Elongation factor 1-delta
ENSMUSG00000031387	3029	3014	2631.19	2363	8659	6231.85	0.422216	-1.24395	1.21504e-05	0.00133833	down	RENBP_MOUSE	N-acylglucosamine 2-epimerase
ENSMUSG00000049517	7432	7621	6551.65	4862	22583	15523.2	0.422054	-1.2445	9.33741e-06	0.00112821	down	RS23_MOUSE	40S ribosomal protein S23
ENSMUSG00000050732	1301	1519	1225.29	910	4224	2903.85	0.421952	-1.24485	2.22742e-05	0.00221564	down	VAMP8_MOUSE	Vesicle-associated membrane protein 8
ENSMUSG00000030980	1166	1307	1075.09	1100	3410	2549.2	0.421736	-1.24559	2.31776e-05	0.00229539	down	KNOP1_MOUSE	Lysine-rich nucleolar protein 1
ENSMUSG00000036748	1608	1737	1454.88	1362	4744	3452.04	0.421455	-1.24655	1.73901e-05	0.00182113	down	CUED2_MOUSE	CUE domain-containing protein 2
ENSMUSG00000038845	1064	1334	1040.96	787	3588	2474.49	0.420678	-1.24921	2.506e-05	0.00246024	down	PHB_MOUSE	Prohibitin
ENSMUSG00000019797	188	220	177.27	150	596	421.846	0.420226	-1.25076	0.000643063	0.0312939	down	CF203_MOUSE	Uncharacterized protein C6orf203 homolog
ENSMUSG00000031158	343	382	315.207	280	1047	750.313	0.4201	-1.25119	0.000155897	0.0106995	down	TI17B_MOUSE	Mitochondrial import inner membrane translocase subunit Tim17-B
ENSMUSG00000018677	2680	3416	2645.68	2000	9136	6298.51	0.420049	-1.25137	1.22635e-05	0.00134422	down	S2539_MOUSE	Solute carrier family 25 member 39
ENSMUSG00000035027	1775	1974	1629.98	1279	5599	3889.94	0.419023	-1.2549	1.45003e-05	0.00155174	down	MP2K2_MOUSE	Dual specificity mitogen-activated protein kinase kinase 2
ENSMUSG00000080268	811	1075	818.115	671	2783	1953.29	0.418839	-1.25553	3.02923e-05	0.00287395	down	BRMS1_MOUSE	Breast cancer metastasis-suppressor 1 homolog
ENSMUSG00000020163	917	1282	953.236	648	3376	2276.39	0.418748	-1.25585	0.000375183	0.0210214	down	QCR10_MOUSE	Cytochrome b-c1 complex subunit 10
ENSMUSG00000003184	614	642	546.521	668	1643	1305.66	0.418577	-1.25643	4.7092e-05	0.00420292	down	IRF3_MOUSE	Interferon regulatory factor 3
ENSMUSG00000040952	4184	4616	3826.43	2792	13382	9148.64	0.418251	-1.25756	8.92919e-06	0.00110175	down	RS19_MOUSE	40S ribosomal protein S19
ENSMUSG00000004263	152	166	138.292	145	440	330.648	0.418244	-1.25758	0.00110515	0.0460347	down	ATN1_MOUSE	Atrophin-1
ENSMUSG00000040236	195	254	194.813	180	645	466.438	0.41766	-1.2596	0.000461823	0.0247108	down	TPPC5_MOUSE	Trafficking protein particle complex subunit 5
ENSMUSG00000028470	143	169	135.542	82	493	325.34	0.416617	-1.26321	0.0011766	0.0480436	down	HINT2_MOUSE	Histidine triad nucleotide-binding protein 2, mitochondrial
ENSMUSG00000030157	309	323	275.002	306	864	661.206	0.415909	-1.26566	0.000167665	0.0113349	down	CLC2D_MOUSE	C-type lectin domain family 2 member D
ENSMUSG00000064068	369	406	336.999	267	1168	811.582	0.415237	-1.26799	0.000108437	0.0081617	down	TSP3_MOUSE	Thrombospondin-3
ENSMUSG00000006589	1813	2273	1773.72	1320	6241	4276.71	0.414739	-1.26973	1.12849e-05	0.00127835	down	APT_MOUSE	Adenine phosphoribosyltransferase
ENSMUSG00000020778	369	453	356.925	288	1236	861.892	0.414118	-1.27189	9.39325e-05	0.00716905	down	TEN1L_MOUSE	CST complex subunit TEN1
ENSMUSG00000033379	3205	3543	2934.1	2577	9955	7086.23	0.414056	-1.2721	7.51739e-06	0.000965948	down	VATO_MOUSE	V-type proton ATPase 21 kDa proteolipid subunit
ENSMUSG00000064326	197	268	201.642	154	709	488.118	0.413101	-1.27543	0.000363595	0.0205249	down	SIVA_MOUSE	Apoptosis regulatory protein Siva
ENSMUSG00000029062	2000	2557	1977.67	1830	6638	4787.74	0.413071	-1.27554	9.25672e-06	0.00112821	down	CD11B_MOUSE	Cyclin-dependent kinase 11B
ENSMUSG00000057863	1925	1971	1695.72	1292	5975	4110.28	0.412557	-1.27734	9.34348e-06	0.00112821	down	RL36_MOUSE	60S ribosomal protein L36
ENSMUSG00000079197	1446	1831	1422.35	1018	5081	3450.03	0.412272	-1.27833	1.16716e-05	0.00131117	down	PSME2_MOUSE	Proteasome activator complex subunit 2
ENSMUSG00000006360	1699	2245	1710.91	1183	6177	4163.6	0.410921	-1.28307	9.51929e-06	0.00114333	down	CRIP1_MOUSE	Cysteine-rich protein 1
ENSMUSG00000001025	3085	3373	2808.41	2375	9718	6838.63	0.410668	-1.28395	6.25347e-06	0.000833572	down	S10A6_MOUSE	Protein S100-A6
ENSMUSG00000051518	249	323	248.193	192	877	604.625	0.410491	-1.28458	0.000187899	0.0124787	down	AROS_MOUSE	Active regulator of SIRT1
ENSMUSG00000025351	13035	12435	11096	11475	36352	27034.5	0.41044	-1.28476	3.81613e-06	0.000590194	down	CD63_MOUSE	CD63 antigen
ENSMUSG00000045948	320	382	304.93	225	1092	744.959	0.409325	-1.28868	0.000105742	0.00803924	down	RT12_MOUSE	28S ribosomal protein S12, mitochondrial
ENSMUSG00000030432	7176	7090	6212.15	5172	21671	15180.4	0.409222	-1.28904	4.18012e-06	0.00062508	down	RL28_MOUSE	60S ribosomal protein L28
ENSMUSG00000061983	8082	9119	7477.17	5722	26587	18274.4	0.409161	-1.28926	4.31543e-06	0.000641068	down	RS12_MOUSE	40S ribosomal protein S12
ENSMUSG00000042312	392	460	370.169	265	1338	906.785	0.408221	-1.29258	6.44847e-05	0.00535318	down	S10AD_MOUSE	Protein S100-A13
ENSMUSG00000047675	6572	8174	6401.85	4749	22978	15683.7	0.408185	-1.2927	4.40099e-06	0.000641124	down	RS8_MOUSE	40S ribosomal protein S8
ENSMUSG00000021951	214	224	190.583	167	659	467.079	0.408032	-1.29324	0.000310103	0.0182347	down	N6MT2_MOUSE	Protein-lysine N-methyltransferase N6amt2
ENSMUSG00000032020	777	1129	825.817	963	2623	2026.43	0.407524	-1.29504	0.00104735	0.0443026	down	UBS3B_MOUSE	Ubiquitin-associated and SH3 domain-containing protein B
ENSMUSG00000014313	1627	1956	1556.22	1146	5606	3819.3	0.407461	-1.29527	7.91949e-06	0.00101029	down	COX6C_MOUSE	Cytochrome c oxidase subunit 6C
ENSMUSG00000002984	634	914	670.773	472	2440	1647.31	0.407192	-1.29622	0.000832236	0.0377347	down	TOM40_MOUSE	Mitochondrial import receptor subunit TOM40 homolog
ENSMUSG00000003531	142	179	139.335	120	486	342.69	0.406593	-1.29834	0.000738333	0.0346239	down	--	--	--	--	--
ENSMUSG00000030034	273	257	230.936	192	815	569.495	0.405509	-1.30219	0.000161206	0.010964	down	IN80B_MOUSE	INO80 complex subunit B
ENSMUSG00000051319	192	260	196.016	173	683	484.043	0.404955	-1.30416	0.000269957	0.0165642	down	YB039_MOUSE	Uncharacterized protein LINC00116 homolog
ENSMUSG00000079435	3619	4206	3400.16	2514	12336	8400.01	0.40478	-1.30479	4.1683e-06	0.00062508	down	RL36A_MOUSE	60S ribosomal protein L36a
ENSMUSG00000062328	10882	10690	9394.27	7967	33113	23231.5	0.404377	-1.30623	2.81751e-06	0.000464375	down	RL17_MOUSE	60S ribosomal protein L17
ENSMUSG00000035278	471	533	436.416	472	1439	1080.13	0.404041	-1.30743	3.38475e-05	0.00314517	down	--	--	--	--	--
ENSMUSG00000031897	848	946	779.957	637	2777	1930.82	0.403951	-1.30775	1.30064e-05	0.00141877	down	PSB10_MOUSE	Proteasome subunit beta type-10
ENSMUSG00000020708	1028	1429	1065.15	795	3871	2639.33	0.40357	-1.30911	0.000152813	0.0105844	down	PRS8_MOUSE	26S protease regulatory subunit 8
ENSMUSG00000054312	824	827	718.782	562	2592	1783.92	0.402922	-1.31143	1.32797e-05	0.00144162	down	RT21_MOUSE	28S ribosomal protein S21, mitochondrial
ENSMUSG00000003072	2570	3150	2483.76	1845	9054	6165.1	0.402874	-1.3116	4.38836e-06	0.000641124	down	ATPD_MOUSE	ATP synthase subunit delta, mitochondrial
ENSMUSG00000054428	1391	1810	1388.87	1033	5069	3451.64	0.40238	-1.31337	6.60785e-06	0.000867472	down	ATIF1_MOUSE	ATPase inhibitor, mitochondrial
ENSMUSG00000073676	763	877	712.725	589	2543	1771.31	0.402373	-1.3134	1.3668e-05	0.00147667	down	CH10_MOUSE	10 kDa heat shock protein, mitochondrial
ENSMUSG00000067847	429	531	416.802	337	1495	1036.13	0.402267	-1.31377	3.68115e-05	0.00337888	down	ROMO1_MOUSE	Reactive oxygen species modulator 1
ENSMUSG00000031939	543	787	576.271	542	1992	1432.73	0.402218	-1.31395	0.000815436	0.037239	down	TAF1D_MOUSE	TATA box-binding protein-associated factor RNA polymerase I subunit D
ENSMUSG00000050552	896	952	803.947	701	2835	1999.58	0.402057	-1.31453	1.08093e-05	0.00123895	down	LTOR4_MOUSE	Ragulator complex protein LAMTOR4
ENSMUSG00000005625	1359	1736	1343.2	1123	4788	3342.91	0.401806	-1.31543	6.42212e-06	0.00084802	down	PSMD4_MOUSE	26S proteasome non-ATPase regulatory subunit 4
ENSMUSG00000086316	133	131	114.964	120	387	286.594	0.401138	-1.31783	0.000965596	0.041897	down	--	--	--	--	--
ENSMUSG00000008384	471	537	438.111	279	1657	1095.39	0.399959	-1.32207	2.90384e-05	0.00277834	down	SRTD1_MOUSE	SERTA domain-containing protein 1
ENSMUSG00000059534	607	833	624.369	401	2362	1563.29	0.399394	-1.32412	5.97302e-05	0.00508946	down	QCR9_MOUSE	Cytochrome b-c1 complex subunit 9
ENSMUSG00000014856	255	352	263.169	270	897	659.711	0.398916	-1.32584	9.01956e-05	0.00697472	down	TM208_MOUSE	Transmembrane protein 208
ENSMUSG00000003812	2696	3543	2706.67	2131	9872	6789.03	0.398684	-1.32668	3.28242e-06	0.000514701	down	MAST1_MOUSE	Microtubule-associated serine/threonine-protein kinase 1
ENSMUSG00000015542	315	301	268.356	259	932	673.372	0.398525	-1.32726	7.57125e-05	0.00610567	down	NAT9_MOUSE	N-acetyltransferase 9
ENSMUSG00000002660	271	328	260.143	239	916	653.087	0.398328	-1.32797	8.87658e-05	0.00688774	down	CLPP_MOUSE	ATP-dependent Clp protease proteolytic subunit, mitochondrial
ENSMUSG00000004667	831	950	774.057	603	2839	1946.88	0.397589	-1.33065	9.14063e-06	0.00112171	down	RPAB1_MOUSE	DNA-directed RNA polymerases I, II, and III subunit RPABC1
ENSMUSG00000034226	228	249	207.438	206	717	521.819	0.397528	-1.33087	0.000150779	0.010508	down	RHOV_MOUSE	Rho-related GTP-binding protein RhoV
ENSMUSG00000021102	372	547	398.117	339	1434	1002.69	0.397049	-1.33261	0.00111179	0.0460347	down	GLRX5_MOUSE	Glutaredoxin-related protein 5, mitochondrial
ENSMUSG00000024608	7828	7903	6848.15	6032	24540	17288.4	0.396112	-1.33602	1.73891e-06	0.000326867	down	RS14_MOUSE	40S ribosomal protein S14
ENSMUSG00000025135	1421	1781	1389.98	981	5224	3510.3	0.395972	-1.33653	4.35826e-06	0.000641124	down	APC11_MOUSE	Anaphase-promoting complex subunit 11
ENSMUSG00000052926	383	554	406	234	1581	1027.08	0.395293	-1.339	0.000612289	0.0301867	down	RNH2A_MOUSE	Ribonuclease H2 subunit A
ENSMUSG00000035021	991	1183	944.328	849	3383	2393.11	0.394603	-1.34153	5.77475e-06	0.000790266	down	BAZ1A_MOUSE	Bromodomain adjacent to zinc finger domain protein 1A
ENSMUSG00000039001	2863	2999	2550.66	2062	9388	6476.08	0.393859	-1.34425	2.20751e-06	0.000389419	down	RS21_MOUSE	40S ribosomal protein S21
ENSMUSG00000056737	16043	19446	15412.4	11499	57692	39139.6	0.39378	-1.34454	1.4682e-06	0.000288552	down	CAPG_MOUSE	Macrophage-capping protein
ENSMUSG00000003423	523	532	459.226	347	1715	1166.4	0.393713	-1.34478	1.74209e-05	0.00182113	down	PIHD1_MOUSE	PIH1 domain-containing protein 1
ENSMUSG00000029762	737	1011	757.918	617	2791	1927.53	0.393206	-1.34664	4.26786e-05	0.00385473	down	ALD2_MOUSE	Aldose reductase-related protein 2
ENSMUSG00000024736	1829	1976	1654.95	2068	5393	4215.8	0.392559	-1.34902	2.57562e-06	0.000438013	down	T132A_MOUSE	Transmembrane protein 132A
ENSMUSG00000027613	1243	1631	1246.86	934	4682	3176.83	0.392485	-1.34929	3.92383e-06	0.000602721	down	IF6_MOUSE	Eukaryotic translation initiation factor 6
ENSMUSG00000001134	135	193	142.143	106	536	363.167	0.391397	-1.35329	0.000392845	0.0216881	down	UXT_MOUSE	Protein UXT
ENSMUSG00000028266	687	927	699.965	539	2626	1790.29	0.390979	-1.35484	1.17853e-05	0.00131497	down	LMO4_MOUSE	LIM domain transcription factor LMO4
ENSMUSG00000006519	9009	8985	7834.55	7522	27947	20054.7	0.390659	-1.35602	1.1357e-06	0.000237444	down	CY24A_MOUSE	Cytochrome b-245 light chain
ENSMUSG00000043866	807	1058	809.121	637	3030	2074.17	0.390093	-1.35811	5.69178e-06	0.000786697	down	TAF10_MOUSE	Transcription initiation factor TFIID subunit 10
ENSMUSG00000061360	360	519	380.885	249	1480	978.27	0.389345	-1.36088	0.000428378	0.0232519	down	PHF5A_MOUSE	PHD finger-like domain-containing protein 5A
ENSMUSG00000039680	122	114	102.842	102	366	264.598	0.388671	-1.36338	0.000837462	0.0378198	down	RT06_MOUSE	28S ribosomal protein S6, mitochondrial
ENSMUSG00000063235	142	169	135.095	126	490	348.322	0.387847	-1.36644	0.000366429	0.0206333	down	PTPM1_MOUSE	Phosphatidylglycerophosphatase and protein-tyrosine phosphatase 1
ENSMUSG00000042293	160	140	130.843	117	480	337.607	0.387561	-1.36751	0.000372682	0.0209332	down	--	--	--	--	--
ENSMUSG00000035692	159	146	132.94	93	515	343.976	0.386481	-1.37153	0.000350947	0.0199859	down	ISG15_MOUSE	Ubiquitin-like protein ISG15
ENSMUSG00000038274	7582	8202	6864.99	5628	25781	17765	0.386434	-1.37171	9.29007e-07	0.000205657	down	.	Ubiquitin-like protein FUBI
ENSMUSG00000022701	199	204	175.402	139	665	454.772	0.385692	-1.37448	0.000143618	0.010134	down	--	--	--	--	--
ENSMUSG00000046330	4370	4575	3892.15	3249	14595	10092.3	0.385656	-1.37461	1.02348e-06	0.000220096	down	RL37A_MOUSE	60S ribosomal protein L37a
ENSMUSG00000041777	406	404	352.683	344	1274	914.836	0.385515	-1.37514	1.88258e-05	0.00192758	down	CIR1_MOUSE	Corepressor interacting with RBPJ 1
ENSMUSG00000075706	4719	4801	4143.9	3839	15174	10751.3	0.385432	-1.37545	9.5255e-07	0.000208821	down	GPX41_MOUSE	Phospholipid hydroperoxide glutathione peroxidase, mitochondrial
ENSMUSG00000034259	140	184	140.561	125	520	364.759	0.385353	-1.37575	0.000299675	0.0177877	down	EXOS4_MOUSE	Exosome complex component RRP41
ENSMUSG00000024338	622	707	577.652	381	2282	1506.74	0.383378	-1.38316	6.23331e-06	0.000833572	down	PSB8_MOUSE	Proteasome subunit beta type-8
ENSMUSG00000031807	999	1220	963.589	821	3635	2520.19	0.382347	-1.38704	2.57997e-06	0.000438013	down	6PGL_MOUSE	6-phosphogluconolactonase
ENSMUSG00000019054	1069	1133	957.981	801	3633	2507.84	0.381995	-1.38838	2.38957e-06	0.000411882	down	FIS1_MOUSE	Mitochondrial fission 1 protein
ENSMUSG00000018858	241	301	235.292	145	944	616.225	0.381828	-1.38901	5.25845e-05	0.00456676	down	ICT1_MOUSE	Peptidyl-tRNA hydrolase ICT1, mitochondrial
ENSMUSG00000024446	336	335	292.153	207	1146	765.46	0.38167	-1.3896	2.5835e-05	0.00252534	down	RPP21_MOUSE	Ribonuclease P protein subunit p21
ENSMUSG00000002308	102	143	106.2	86	406	278.288	0.38162	-1.38979	0.000646324	0.0313303	down	CD320_MOUSE	CD320 antigen
ENSMUSG00000010376	1640	2243	1683.7	1317	6484	4412.72	0.381557	-1.39003	2.00991e-05	0.00203515	down	NEDD8_MOUSE	NEDD8
ENSMUSG00000075702	466	505	422.311	329	1628	1107	0.38149	-1.39028	1.03026e-05	0.00121163	down	SELM_MOUSE	Selenoprotein M
ENSMUSG00000047547	587	866	629.423	618	2301	1650.45	0.381364	-1.39076	0.000738787	0.0346239	down	CLCB_MOUSE	Clathrin light chain B
ENSMUSG00000006057	1275	1823	1342.55	882	5343	3522.19	0.38117	-1.39149	0.000235021	0.0148832	down	AT5G1_MOUSE	ATP synthase F(0) complex subunit C1, mitochondrial
ENSMUSG00000068758	1224	1156	1036.99	1366	3455	2723.91	0.380698	-1.39328	1.74748e-06	0.000326867	down	IL3RA_MOUSE	Interleukin-3 receptor subunit alpha
ENSMUSG00000059518	562	747	567.802	473	2168	1493.75	0.380117	-1.39548	5.439e-06	0.000762811	down	ZNHI1_MOUSE	Zinc finger HIT domain-containing protein 1
ENSMUSG00000060803	160	179	147.378	156	531	388.381	0.379466	-1.39796	0.000181878	0.0121144	down	GSTP1_MOUSE	Glutathione S-transferase P 1
ENSMUSG00000029815	120	144	114.667	161	375	302.793	0.378697	-1.40089	0.000411385	0.0224374	down	MASU1_MOUSE	Mitochondrial assembly of ribosomal large subunit protein 1
ENSMUSG00000006058	751	867	703.124	509	2775	1857.89	0.378453	-1.40181	3.17139e-06	0.000504295	down	SNF8_MOUSE	Vacuolar-sorting protein SNF8
ENSMUSG00000028772	471	569	451.678	354	1759	1195.26	0.377893	-1.40395	7.37091e-06	0.000956523	down	NO40_MOUSE	Nucleolar protein of 40 kDa
ENSMUSG00000019362	1036	1305	1016.16	825	3931	2690.15	0.377732	-1.40457	1.79123e-06	0.000328828	down	--	--	--	--	--
ENSMUSG00000010358	261	312	248.891	180	987	660.222	0.376981	-1.40743	3.32481e-05	0.00312809	down	IN35_MOUSE	Interferon-induced 35 kDa protein homolog
ENSMUSG00000007892	11482	12788	10551.8	8580	41157	28133.2	0.375066	-1.41478	3.76734e-07	9.66665e-05	down	RLA1_MOUSE	60S acidic ribosomal protein P1
ENSMUSG00000078695	294	277	248.798	184	990	664.166	0.374602	-1.41657	2.67462e-05	0.00258089	down	CISD3_MOUSE	CDGSH iron-sulfur domain-containing protein 3, mitochondrial
ENSMUSG00000061286	310	461	333.955	227	1350	892.269	0.374276	-1.41783	0.000759647	0.0351138	down	EXOS5_MOUSE	Exosome complex component RRP46
ENSMUSG00000028936	3160	3501	2896.19	2543	11143	7740.3	0.37417	-1.41824	5.17876e-07	0.000125738	down	RL22_MOUSE	60S ribosomal protein L22
ENSMUSG00000029014	634	808	625.834	501	2458	1673.78	0.373904	-1.41926	2.96136e-06	0.000481061	down	DNJC2_MOUSE	DnaJ homolog subfamily C member 2
ENSMUSG00000021716	484	481	420.178	365	1623	1124.37	0.373703	-1.42004	6.08826e-06	0.000823191	down	SR1IP_MOUSE	Protein SREK1IP1
ENSMUSG00000022635	710	842	674.205	668	2528	1807.12	0.373083	-1.42243	2.28477e-06	0.000399923	down	ZCRB1_MOUSE	Zinc finger CCHC-type and RNA-binding motif-containing protein 1
ENSMUSG00000015092	1572	1747	1443.04	1135	5710	3872.06	0.372679	-1.424	7.92827e-07	0.000182674	down	EDF1_MOUSE	Endothelial differentiation-related factor 1
ENSMUSG00000044894	1082	1616	1168.56	727	4827	3142.87	0.371813	-1.42735	0.00085047	0.0381024	down	QCR8_MOUSE	Cytochrome b-c1 complex subunit 8
ENSMUSG00000030417	376	460	363.02	327	1401	977.26	0.371467	-1.42869	8.20266e-06	0.00103473	down	PDCD5_MOUSE	Programmed cell death protein 5
ENSMUSG00000020460	5089	5987	4812.04	3804	19117	12965.9	0.371131	-1.43	3.45936e-07	9.18969e-05	down	RL40_MOUSE	Ubiquitin-60S ribosomal protein L40
ENSMUSG00000026895	952	1034	863.733	699	3416	2327.67	0.371072	-1.43023	1.31483e-06	0.000262733	down	NDUA8_MOUSE	NADH dehydrogenase [ubiquinone] 1 alpha subcomplex subunit 8
ENSMUSG00000025794	6220	7553	5981.29	4826	23721	16147.9	0.370408	-1.43281	3.10318e-07	8.54195e-05	down	RL14_MOUSE	60S ribosomal protein L14
ENSMUSG00000038695	362	335	303.77	353	1099	820.726	0.370124	-1.43392	1.04659e-05	0.00121581	down	JOS2_MOUSE	Josephin-2
ENSMUSG00000052605	188	181	160.736	143	625	434.351	0.37006	-1.43417	8.47947e-05	0.00664814	down	ISC2B_MOUSE	Isochorismatase domain-containing protein 2B, mitochondrial
ENSMUSG00000026095	99	107	89.5974	83	346	242.608	0.369309	-1.4371	0.00064205	0.0312939	down	ASND1_MOUSE	Asparagine synthetase domain-containing protein 1
ENSMUSG00000045624	559	748	566.886	448	2267	1535.83	0.369108	-1.43789	2.64442e-06	0.000444448	down	ESF1_MOUSE	ESF1 homolog
ENSMUSG00000034345	393	511	392.238	304	1575	1062.95	0.369008	-1.43827	6.00617e-06	0.000816983	down	TF2H5_MOUSE	General transcription factor IIH subunit 5
ENSMUSG00000037958	721	798	660.466	537	2633	1793.13	0.368331	-1.44093	1.71054e-06	0.000326867	down	NSRP1_MOUSE	Nuclear speckle splicing regulatory protein 1
ENSMUSG00000024309	388	554	408.234	286	1673	1108.38	0.368315	-1.44099	0.000118746	0.00880186	down	PFD6_MOUSE	Prefoldin subunit 6
ENSMUSG00000052139	445	526	421.831	416	1616	1149.01	0.367127	-1.44565	4.10642e-06	0.000622302	down	BRE_MOUSE	BRCA1-A complex subunit BRE
ENSMUSG00000030814	396	503	390.186	336	1545	1063.9	0.36675	-1.44713	5.13257e-06	0.000728889	down	BCL7C_MOUSE	B-cell CLL/lymphoma 7 protein family member C
ENSMUSG00000035559	297	422	311.612	235	1268	850.294	0.366475	-1.44821	8.18328e-05	0.00652927	down	M17L2_MOUSE	Mpv17-like protein 2
ENSMUSG00000020153	775	1031	783.376	648	3132	2138.14	0.366382	-1.44858	1.19529e-06	0.000246644	down	NDUS7_MOUSE	NADH dehydrogenase [ubiquinone] iron-sulfur protein 7, mitochondrial
ENSMUSG00000032086	179	153	144.844	338	366	396.979	0.364865	-1.45456	8.59848e-05	0.00669496	down	BACE1_MOUSE	Beta-secretase 1
ENSMUSG00000067367	284	391	292.661	235	1183	802.131	0.364854	-1.45461	1.04128e-05	0.00121581	down	LYAR_MOUSE	Cell growth-regulating nucleolar protein
ENSMUSG00000073616	612	677	560.465	491	2229	1538.42	0.364313	-1.45675	1.76116e-06	0.000326867	down	--	--	--	--	--
ENSMUSG00000032330	458	566	444.598	488	1671	1220.56	0.364258	-1.45697	2.94771e-06	0.000481061	down	CX7A2_MOUSE	Cytochrome c oxidase subunit 7A2, mitochondrial
ENSMUSG00000024381	2063	2179	1845.57	1502	7465	5072.34	0.363849	-1.45859	3.1484e-07	8.54195e-05	down	BIN1_MOUSE	Myc box-dependent-interacting protein 1
ENSMUSG00000033099	277	370	280.63	264	1101	771.936	0.363541	-1.45981	1.04996e-05	0.00121581	down	NOL12_MOUSE	Nucleolar protein 12
ENSMUSG00000002043	410	440	369.732	293	1505	1017.12	0.36351	-1.45993	4.50651e-06	0.000649472	down	TPC6A_MOUSE	Trafficking protein particle complex subunit 6A
ENSMUSG00000015943	134	155	125.586	99	512	345.642	0.36334	-1.46061	0.000153993	0.0106335	down	BOLA1_MOUSE	BolA-like protein 1
ENSMUSG00000047459	1927	2221	1802.61	1396	7380	4964.72	0.363083	-1.46163	3.1777e-07	8.54195e-05	down	DLRB1_MOUSE	Dynein light chain roadblock-type 1
ENSMUSG00000029623	1199	1638	1230.16	868	5125	3390.82	0.362793	-1.46278	6.27579e-06	0.000833572	down	HAP28_MOUSE	28 kDa heat- and acid-stable phosphoprotein
ENSMUSG00000047649	284	403	297.748	237	1214	820.818	0.362746	-1.46297	6.31773e-05	0.00532292	down	RPA34_MOUSE	DNA-directed RNA polymerase I subunit RPA34
ENSMUSG00000064109	144	143	124.966	134	476	344.876	0.362351	-1.46454	0.000136679	0.00967466	down	HCST_MOUSE	Hematopoietic cell signal transducer
ENSMUSG00000047281	262	257	226.021	202	907	627.233	0.360345	-1.47255	1.54882e-05	0.00164964	down	1433S_MOUSE	14-3-3 protein sigma
ENSMUSG00000035048	243	252	215.412	150	907	598.065	0.360181	-1.47321	1.8866e-05	0.00192758	down	APC13_MOUSE	Anaphase-promoting complex subunit 13
ENSMUSG00000001105	505	446	414.723	376	1681	1163.4	0.356475	-1.48813	1.85514e-06	0.000337815	down	IFT20_MOUSE	Intraflagellar transport protein 20 homolog
ENSMUSG00000036835	1518	1572	1344.71	1239	5435	3774.58	0.356256	-1.48902	2.28419e-07	7.13578e-05	down	PEN2_MOUSE	Gamma-secretase subunit PEN-2
ENSMUSG00000097695	336	317	284.522	418	996	798.825	0.356176	-1.48934	5.2017e-06	0.00073409	down	LORF2_MOUSE	LINE-1 retrotransposable element ORF2 protein
ENSMUSG00000020224	754	894	715.911	629	2925	2010.19	0.356141	-1.48948	6.13687e-07	0.000144344	down	LLPH_MOUSE	Protein LLP homolog
ENSMUSG00000074656	2348	3121	2372.28	1741	10050	6671.12	0.355604	-1.49166	2.99273e-07	8.54195e-05	down	IF2B_MOUSE	Eukaryotic translation initiation factor 2 subunit 2
ENSMUSG00000063802	634	892	661.446	483	2808	1862	0.355234	-1.49316	2.96646e-05	0.00282627	down	HPBP1_MOUSE	Hsp70-binding protein 1
ENSMUSG00000079480	412	496	394.368	325	1642	1112.69	0.354426	-1.49644	2.11049e-06	0.000375234	down	PIN4_MOUSE	Peptidyl-prolyl cis-trans isomerase NIMA-interacting 4
ENSMUSG00000003429	1791	1883	1598.54	1315	6665	4514.15	0.354118	-1.4977	1.63904e-07	5.28708e-05	down	RS11_MOUSE	40S ribosomal protein S11
ENSMUSG00000034647	2834	2893	2492.76	2503	9975	7056.06	0.35328	-1.50112	1.0112e-07	3.68271e-05	down	--	--	--	--	--
ENSMUSG00000092341	7659	8459	7008.35	11601	23553	19853	0.353012	-1.50221	6.20343e-08	2.64289e-05	down	--	--	--	--	--
ENSMUSG00000042419	106	97	88.4855	112	332	250.943	0.352612	-1.50385	0.000305446	0.0180549	down	IKBL1_MOUSE	NF-kappa-B inhibitor-like protein 1
ENSMUSG00000001289	2219	2221	1933.08	1841	7853	5482.35	0.3526	-1.5039	1.15801e-07	4.15045e-05	down	PFD5_MOUSE	Prefoldin subunit 5
ENSMUSG00000029819	1704	2055	1632.59	1390	6799	4632.15	0.352448	-1.50452	1.49152e-07	4.95272e-05	down	NPY_MOUSE	Pro-neuropeptide Y
ENSMUSG00000032518	17087	20147	16176.1	11522	69637	45920.8	0.35226	-1.50529	5.8402e-08	2.536e-05	down	RSSA_MOUSE	40S ribosomal protein SA
ENSMUSG00000032786	923	919	802.02	1600	2438	2278.92	0.35193	-1.50664	3.05739e-07	8.54195e-05	down	HEM1_MOUSE	5-aminolevulinate synthase, nonspecific, mitochondrial
ENSMUSG00000019782	603	853	631.061	473	2699	1794.63	0.351638	-1.50784	3.38028e-05	0.00314517	down	--	--	--	--	--
ENSMUSG00000041801	359	328	299.462	354	1157	854.151	0.350596	-1.51212	2.99057e-06	0.000482336	down	PHLA3_MOUSE	Pleckstrin homology-like domain family A member 3
ENSMUSG00000028461	284	349	274.854	221	1168	785.779	0.349786	-1.51546	4.51582e-06	0.000649472	down	CC107_MOUSE	Coiled-coil domain-containing protein 107
ENSMUSG00000006335	227	250	207.415	200	849	593.247	0.349626	-1.51612	1.09964e-05	0.00125403	down	TFPT_MOUSE	TCF3 fusion partner homolog
ENSMUSG00000090841	7498	9394	7332.82	5957	31177	21007	0.349065	-1.51843	5.14714e-08	2.3086e-05	down	MYL6_MOUSE	Myosin light polypeptide 6
ENSMUSG00000104835	136	99	102.738	149	372	294.362	0.349018	-1.51863	0.000497456	0.0259743	down	--	--	--	--	--
ENSMUSG00000057322	2512	2904	2353.55	1853	10094	6758.87	0.348217	-1.52194	7.59059e-08	3.11628e-05	down	RL38_MOUSE	60S ribosomal protein L38
ENSMUSG00000032239	618	563	514.815	418	2200	1481.03	0.347605	-1.52448	5.72246e-07	0.000137461	down	RP9_MOUSE	Retinitis pigmentosa 9 protein homolog
ENSMUSG00000007721	679	846	662.05	526	2842	1905.39	0.347463	-1.52507	3.75355e-07	9.66665e-05	down	CC124_MOUSE	Coiled-coil domain-containing protein 124
ENSMUSG00000025290	12464	12943	11056.3	8529	47990	31976.3	0.345765	-1.53214	3.21371e-08	1.75758e-05	down	RS24_MOUSE	40S ribosomal protein S24
ENSMUSG00000064267	1116	1145	984.069	1019	4020	2849.41	0.345359	-1.53383	1.37024e-07	4.75999e-05	down	HVCN1_MOUSE	Voltage-gated hydrogen channel 1
ENSMUSG00000042133	2895	3363	2719.28	2073	11860	7882.93	0.344958	-1.53551	5.21428e-08	2.3086e-05	down	PPIG_MOUSE	Peptidyl-prolyl cis-trans isomerase G
ENSMUSG00000031097	109	103	92.3696	82	393	268.678	0.343793	-1.54039	0.000178059	0.0118952	down	TNNI2_MOUSE	Troponin I, fast skeletal muscle
ENSMUSG00000093674	11913	13012	10839.4	8153	47914	31722.3	0.341695	-1.54922	2.29654e-08	1.46185e-05	down	--	--	--	--	--
ENSMUSG00000025782	533	690	530.679	436	2311	1554.03	0.341486	-1.5501	3.82876e-07	9.71385e-05	down	TAF3_MOUSE	Transcription initiation factor TFIID subunit 3
ENSMUSG00000018378	158	117	120.199	215	411	353.482	0.340042	-1.55622	0.000195287	0.0128559	down	--	--	--	--	--
ENSMUSG00000041453	10847	11903	9892.89	7763	43713	29123.2	0.339691	-1.55771	1.93649e-08	1.36643e-05	down	RL21_MOUSE	60S ribosomal protein L21
ENSMUSG00000035215	220	328	237.356	180	1056	699.319	0.33941	-1.5589	0.00021626	0.0139518	down	LSM7_MOUSE	U6 snRNA-associated Sm-like protein LSm7
ENSMUSG00000008140	1101	1098	957.44	1283	3713	2823.54	0.339092	-1.56025	7.75711e-08	3.12778e-05	down	EMC10_MOUSE	ER membrane protein complex subunit 10
ENSMUSG00000037772	343	482	357.602	236	1632	1057.1	0.338285	-1.56369	1.00206e-05	0.00119087	down	RM23_MOUSE	39S ribosomal protein L23, mitochondrial
ENSMUSG00000046718	2148	2116	1856.84	1595	8109	5489.41	0.338258	-1.5638	3.47172e-08	1.75758e-05	down	BST2_MOUSE	Bone marrow stromal antigen 2
ENSMUSG00000058503	412	607	441.427	314	1993	1305.41	0.338153	-1.56425	0.000134821	0.00957314	down	F133B_MOUSE	Protein FAM133B
ENSMUSG00000033916	1758	2075	1665.2	1245	7471	4931.58	0.33766	-1.56636	4.08194e-08	2.0037e-05	down	CHM2A_MOUSE	Charged multivesicular body protein 2a
ENSMUSG00000025856	623	577	522.985	552	2189	1549.97	0.337416	-1.5674	2.34309e-07	7.13578e-05	down	PDGFA_MOUSE	Platelet-derived growth factor subunit A
ENSMUSG00000002379	483	679	503.675	360	2279	1493.26	0.337298	-1.5679	1.02291e-05	0.00120929	down	NDUAB_MOUSE	NADH dehydrogenase [ubiquinone] 1 alpha subcomplex subunit 11
ENSMUSG00000044080	2144	2256	1914.4	1837	8204	5678.99	0.337103	-1.56874	3.09105e-08	1.75758e-05	down	S10A1_MOUSE	Protein S100-A1
ENSMUSG00000036199	902	1160	894.811	761	3971	2676.92	0.334269	-1.58092	7.09338e-08	2.96608e-05	down	NDUAD_MOUSE	NADH dehydrogenase [ubiquinone] 1 alpha subcomplex subunit 13
ENSMUSG00000037126	623	475	479.741	664	1877	1436.01	0.33408	-1.58174	5.11696e-05	0.00451332	down	PSD1_MOUSE	PH and SEC7 domain-containing protein 1
ENSMUSG00000022194	118	130	107.838	156	419	324.92	0.33189	-1.59122	4.8766e-05	0.00431819	down	PABP2_MOUSE	Polyadenylate-binding protein 2
ENSMUSG00000070394	1059	1285	1017.95	788	4634	3067.73	0.331826	-1.5915	4.53246e-08	2.15426e-05	down	TM256_MOUSE	Transmembrane protein 256
ENSMUSG00000010406	645	528	512.04	534	2196	1543.84	0.331667	-1.59219	2.71635e-07	8.07043e-05	down	RM52_MOUSE	39S ribosomal protein L52, mitochondrial
ENSMUSG00000079523	5720	7971	5935.1	3817	27972	17990.6	0.329901	-1.5999	4.03911e-06	0.000616237	down	TYB10_MOUSE	Thymosin beta-10
ENSMUSG00000037152	273	348	269.516	183	1271	822.825	0.327549	-1.61022	9.76325e-07	0.000211975	down	NDUC1_MOUSE	NADH dehydrogenase [ubiquinone] 1 subunit C1, mitochondrial
ENSMUSG00000073889	789	1134	833.299	809	3695	2547.46	0.32711	-1.61215	2.34534e-05	0.00231257	down	I11RA_MOUSE	Interleukin-11 receptor subunit alpha-1
ENSMUSG00000033938	795	963	763.483	542	3585	2335.36	0.326923	-1.61298	4.84138e-08	2.23099e-05	down	NDUB7_MOUSE	NADH dehydrogenase [ubiquinone] 1 beta subcomplex subunit 7
ENSMUSG00000031898	144	116	113.519	201	414	347.329	0.326835	-1.61336	2.63508e-05	0.00256398	down	DPEP3_MOUSE	Dipeptidase 3
ENSMUSG00000021453	455	582	450.041	425	2025	1385.8	0.324751	-1.62259	1.40774e-07	4.81616e-05	down	GA45G_MOUSE	Growth arrest and DNA damage-inducible protein GADD45 gamma
ENSMUSG00000020308	376	422	346.91	345	1544	1068.38	0.324705	-1.6228	2.92255e-07	8.54195e-05	down	TPGS1_MOUSE	Tubulin polyglutamylase complex subunit 1
ENSMUSG00000094472	51	80	56.7038	57	252	174.762	0.324464	-1.62387	0.000569553	0.0285789	down	LORF2_MOUSE	LINE-1 retrotransposable element ORF2 protein
ENSMUSG00000037493	86	116	87.6045	83	396	270.939	0.323336	-1.62889	8.28226e-05	0.00658498	down	CIB2_MOUSE	Calcium and integrin-binding family member 2
ENSMUSG00000055839	1911	2546	1933.24	1385	9197	5988.1	0.322848	-1.63107	2.46361e-08	1.50347e-05	down	ELOB_MOUSE	Transcription elongation factor B polypeptide 2
ENSMUSG00000014686	74	96	73.7637	151	254	228.623	0.322643	-1.63199	0.000160813	0.010964	down	CEA16_MOUSE	Carcinoembryonic antigen-related cell adhesion molecule 16
ENSMUSG00000026544	292	329	269.95	200	1280	837.46	0.322343	-1.63333	6.05289e-07	0.000143868	down	DUS23_MOUSE	Dual specificity protein phosphatase 23
ENSMUSG00000079184	498	678	509.953	403	2398	1584.81	0.321775	-1.63587	2.32191e-07	7.13578e-05	down	MPP8_MOUSE	M-phase phosphoprotein 8
ENSMUSG00000016344	597	958	672.895	499	3200	2093.09	0.321484	-1.63718	0.00120265	0.0489295	down	PPDPF_MOUSE	Pancreatic progenitor cell differentiation and proliferation factor
ENSMUSG00000063457	7411	8141	6762.73	5362	31910	21088.6	0.320682	-1.64078	3.28821e-09	3.3749e-06	down	RS15_MOUSE	40S ribosomal protein S15
ENSMUSG00000087687	277	272	239.082	192	1129	747.413	0.319879	-1.6444	7.45083e-07	0.000173443	down	PT100_MOUSE	Protein PET100 homolog, mitochondrial
ENSMUSG00000023089	269	408	293.166	233	1388	917.166	0.319643	-1.64547	0.000190428	0.0126096	down	NDUA5_MOUSE	NADH dehydrogenase [ubiquinone] 1 alpha subcomplex subunit 5
ENSMUSG00000037499	299	408	306.57	273	1424	960.002	0.319343	-1.64682	3.1387e-07	8.54195e-05	down	NENF_MOUSE	Neudesin
ENSMUSG00000014294	605	674	556.066	409	2671	1742.86	0.319053	-1.64813	4.57946e-08	2.15426e-05	down	NDUA2_MOUSE	NADH dehydrogenase [ubiquinone] 1 alpha subcomplex subunit 2
ENSMUSG00000033020	411	606	440.556	354	2089	1382.24	0.318726	-1.64961	5.67696e-05	0.00489258	down	RPAB2_MOUSE	DNA-directed RNA polymerases I, II, and III subunit RPABC2
ENSMUSG00000001158	610	703	570.595	465	2719	1801.47	0.316738	-1.65864	3.46744e-08	1.75758e-05	down	SNR27_MOUSE	U4/U6.U5 small nuclear ribonucleoprotein 27 kDa protein
ENSMUSG00000008036	2917	3436	2760.06	2196	13283	8758.23	0.315139	-1.66594	2.91907e-09	3.1387e-06	down	AP2S1_MOUSE	AP-2 complex subunit sigma
ENSMUSG00000024194	1078	1231	1003.55	829	4801	3185.36	0.315051	-1.66634	8.92192e-09	7.46137e-06	down	CUTA_MOUSE	Protein CutA
ENSMUSG00000086583	151	173	140.813	179	612	447.179	0.314891	-1.66708	4.94004e-06	0.000705988	down	RL5_MOUSE	60S ribosomal protein L5
ENSMUSG00000071076	950	850	784.831	799	3613	2495.39	0.314513	-1.66881	1.14352e-08	9.22167e-06	down	JUND_MOUSE	Transcription factor jun-D
ENSMUSG00000016252	606	687	562.024	442	2763	1813.5	0.309911	-1.69008	1.84953e-08	1.34717e-05	down	ATP5E_MOUSE	ATP synthase subunit epsilon, mitochondrial
ENSMUSG00000079065	115	134	108.193	114	506	350.656	0.308545	-1.69645	1.18219e-05	0.00131497	down	THOC2_MOUSE	THO complex subunit 2
ENSMUSG00000019158	292	346	277.157	252	1338	899.493	0.308126	-1.69841	1.61787e-07	5.28708e-05	down	TM160_MOUSE	Transmembrane protein 160
ENSMUSG00000026083	5145	5746	4734.88	4080	23193	15430.2	0.306858	-1.70436	8.44521e-10	1.27129e-06	down	IF2P_MOUSE	Eukaryotic translation initiation factor 5B
ENSMUSG00000068240	522	582	479.977	525	2251	1569.95	0.305727	-1.70968	1.79329e-08	1.34717e-05	down	RL40_MOUSE	Ubiquitin-60S ribosomal protein L40
ENSMUSG00000041571	466	391	373.98	384	1780	1223.98	0.305543	-1.71055	3.5027e-08	1.75758e-05	down	SELW_MOUSE	Selenoprotein W
ENSMUSG00000021928	217	267	210.154	155	1062	688.695	0.305148	-1.71242	4.13719e-07	0.000103798	down	EBPL_MOUSE	Emopamil-binding protein-like
ENSMUSG00000014301	105	146	108.813	86	545	357.048	0.304756	-1.71427	9.6578e-06	0.00115383	down	TIM16_MOUSE	Mitochondrial import inner membrane translocase subunit TIM16
ENSMUSG00000001056	544	886	618.689	386	3216	2038.77	0.303462	-1.72041	0.000972916	0.0420047	down	NHP2_MOUSE	H/ACA ribonucleoprotein complex subunit 2
ENSMUSG00000058833	506	687	517.343	403	2614	1707.2	0.303036	-1.72244	3.46744e-08	1.75758e-05	down	--	--	--	--	--
ENSMUSG00000095098	178	139	138.462	144	664	457.01	0.302973	-1.72274	2.05216e-06	0.000367759	down	CC85B_MOUSE	Coiled-coil domain-containing protein 85B
ENSMUSG00000020863	1004	1325	1010.34	948	4968	3346.73	0.301888	-1.72792	2.34321e-09	2.76564e-06	down	LC7L3_MOUSE	Luc7-like protein 3
ENSMUSG00000035674	695	767	635.707	521	3237	2126.4	0.29896	-1.74198	4.24492e-09	4.1674e-06	down	NDUA3_MOUSE	NADH dehydrogenase [ubiquinone] 1 alpha subcomplex subunit 3
ENSMUSG00000024944	402	430	361.918	337	1803	1210.65	0.298945	-1.74205	2.33067e-08	1.46185e-05	down	ARL2_MOUSE	ADP-ribosylation factor-like protein 2
ENSMUSG00000020441	266	238	219.753	151	1156	739.714	0.297078	-1.75109	1.45607e-07	4.90718e-05	down	MMTA2_MOUSE	Multiple myeloma tumor-associated protein 2 homolog
ENSMUSG00000050608	983	1269	977.214	681	5135	3291.59	0.296882	-1.75204	1.45492e-09	1.93248e-06	down	MIC10_MOUSE	MICOS complex subunit Mic10
ENSMUSG00000045128	14275	14664	12595.1	10476	64581	42469.2	0.29657	-1.75356	1.84696e-10	3.20803e-07	down	RL18A_MOUSE	60S ribosomal protein L18a
ENSMUSG00000038489	247	352	259.594	214	1341	879.877	0.295035	-1.76104	1.61153e-06	0.000311012	down	RPAB5_MOUSE	DNA-directed RNA polymerases I, II, and III subunit RPABC5
ENSMUSG00000029725	147	184	143.689	122	740	487.733	0.294606	-1.76314	1.04565e-06	0.000222744	down	PPR35_MOUSE	Protein phosphatase 1 regulatory subunit 35
ENSMUSG00000025508	4566	5356	4310.84	3630	22420	14739.8	0.292462	-1.77368	1.69248e-10	3.18469e-07	down	RLA2_MOUSE	60S acidic ribosomal protein P2
ENSMUSG00000066543	54	49	44.9015	47	226	154.42	0.290775	-1.78202	0.000289996	0.017346	down	RL17_MOUSE	60S ribosomal protein L17
ENSMUSG00000105655	44	52	41.7053	63	192	144.13	0.289359	-1.78907	0.000387452	0.0215042	down	--	--	--	--	--
ENSMUSG00000087590	91	85	76.6959	104	366	265.72	0.288634	-1.79269	1.60712e-05	0.00170369	down	--	--	--	--	--
ENSMUSG00000076258	50	61	48.2018	71	227	168.449	0.28615	-1.80516	0.000165362	0.0112128	down	--	--	--	--	--
ENSMUSG00000021773	65	75	60.8393	60	316	212.708	0.286023	-1.8058	5.21915e-05	0.00456272	down	CMTD1_MOUSE	Catechol O-methyltransferase domain-containing protein 1
ENSMUSG00000027160	379	591	419.899	253	2343	1469.51	0.285741	-1.80722	0.000131413	0.00939018	down	.	Coiled-coil domain-containing protein 34
ENSMUSG00000110433	37	51	38.1537	50	188	134.571	0.28352	-1.81848	0.000449917	0.0243115	down	--	--	--	--	--
ENSMUSG00000112622	492	647	494.13	628	2474	1754.09	0.281702	-1.82776	1.26415e-09	1.78403e-06	down	LORF2_MOUSE	LINE-1 retrotransposable element ORF2 protein
ENSMUSG00000039195	611	904	656.257	616	3526	2343.44	0.28004	-1.83629	8.74769e-06	0.00108575	down	--	--	--	--	--
ENSMUSG00000079478	109	118	98.729	69	554	352.612	0.279993	-1.83654	2.35847e-06	0.000409649	down	--	--	--	--	--
ENSMUSG00000097295	47	40	37.9583	39	201	135.767	0.279584	-1.83865	0.000360592	0.0204064	down	HMGB1_MOUSE	High mobility group protein B1
ENSMUSG00000020219	427	596	443.465	332	2473	1587.48	0.279352	-1.83985	8.8985e-08	3.29891e-05	down	TIM13_MOUSE	Mitochondrial import inner membrane translocase subunit Tim13
ENSMUSG00000036572	395	519	396.523	364	2163	1429.78	0.277332	-1.85032	1.73857e-09	2.18095e-06	down	--	--	--	--	--
ENSMUSG00000032554	153	114	116.693	142	606	423.025	0.275853	-1.85803	5.51889e-06	0.000769238	down	TRFE_MOUSE	Serotransferrin
ENSMUSG00000085156	106	156	113.499	77	650	411.495	0.275821	-1.8582	3.06916e-06	0.000491501	down	--	--	--	--	--
ENSMUSG00000072844	86	110	85.0608	218	332	310.402	0.274034	-1.86757	3.24902e-06	0.000513027	down	LORF2_MOUSE	LINE-1 retrotransposable element ORF2 protein
ENSMUSG00000045257	28	35	27.3491	18	159	100.189	0.272974	-1.87316	0.00123487	0.0499703	down	--	--	--	--	--
ENSMUSG00000002100	30	43	31.6344	42	163	115.918	0.272902	-1.87354	0.000639404	0.0312505	down	MYPC3_MOUSE	Myosin-binding protein C, cardiac-type
ENSMUSG00000033174	1109	1680	1207.76	1662	6206	4448.72	0.271484	-1.88106	1.83332e-05	0.00189891	down	MGLL_MOUSE	Monoglyceride lipase
ENSMUSG00000066315	36	55	39.4027	40	218	145.961	0.269955	-1.88921	0.000200834	0.0131444	down	RL13_MOUSE	60S ribosomal protein L13
ENSMUSG00000061331	78	107	80.2144	106	426	300.839	0.266635	-1.90706	2.67897e-06	0.000444788	down	LORF1_MOUSE	LINE-1 retrotransposable element ORF1 protein
ENSMUSG00000062456	68	83	65.5714	69	368	247.221	0.265234	-1.91466	8.27076e-06	0.00103752	down	RL9_MOUSE	60S ribosomal protein L9
ENSMUSG00000031388	65	64	56.1758	60	316	212.708	0.264098	-1.92085	1.81426e-05	0.00188783	down	NAA10_MOUSE	N-alpha-acetyltransferase 10
ENSMUSG00000021606	409	614	443.054	335	2645	1686.62	0.262687	-1.92858	6.84555e-06	0.000893483	down	NDUS6_MOUSE	NADH dehydrogenase [ubiquinone] iron-sulfur protein 6, mitochondrial
ENSMUSG00000059355	359	455	353.305	291	2103	1354.83	0.260773	-1.93913	3.51346e-10	5.66671e-07	down	ASTER_MOUSE	Protein Asterix
ENSMUSG00000104806	39	24	27.6005	44	144	106.274	0.259709	-1.94503	0.00111315	0.0460347	down	IGEB_MOUSE	IgE-binding protein
ENSMUSG00000082762	34	58	39.781	29	243	153.956	0.258392	-1.95236	0.000400245	0.0219916	down	RS2_MOUSE	40S ribosomal protein S2
ENSMUSG00000064360	32	55	37.6155	34	224	145.995	0.25765	-1.95652	0.000458421	0.0246456	down	NU3M_MOUSE	NADH-ubiquinone oxidoreductase chain 3
ENSMUSG00000050299	199	227	185.153	315	964	722.916	0.25612	-1.96511	4.45217e-09	4.18875e-06	down	.	Ubiquitin-like protein FUBI
ENSMUSG00000112580	46	35	35.3917	59	186	138.487	0.25556	-1.96826	0.000130537	0.00935723	down	--	--	--	--	--
ENSMUSG00000010608	3524	4413	3445.47	3267	20632	13523.1	0.254785	-1.97265	1.09861e-12	3.45594e-09	down	RBM25_MOUSE	RNA-binding protein 25
ENSMUSG00000071078	46	51	42.175	31	262	165.843	0.254306	-1.97536	5.1916e-05	0.00456133	down	NR2CA_MOUSE	Nuclear receptor 2C2-associated protein
ENSMUSG00000056629	889	1121	872.468	640	5506	3478.81	0.250795	-1.99542	4.18532e-12	9.45044e-09	down	FKBP2_MOUSE	Peptidyl-prolyl cis-trans isomerase FKBP2
ENSMUSG00000047721	475	664	493.741	346	3142	1974.4	0.250071	-1.99959	6.84576e-09	5.94528e-06	down	--	--	--	--	--
ENSMUSG00000058934	59	97	67.4855	158	329	275.046	0.245361	-2.02702	8.3925e-05	0.00660308	down	--	--	--	--	--
ENSMUSG00000109812	52	67	51.6391	49	324	211.071	0.244653	-2.03119	7.52909e-06	0.000965948	down	--	--	--	--	--
ENSMUSG00000091509	94	121	93.2988	83	604	388.796	0.239968	-2.05908	7.90205e-08	3.13032e-05	down	--	--	--	--	--
ENSMUSG00000028391	26	19	19.6722	21	124	82.0405	0.239786	-2.06018	0.00108629	0.0456769	down	--	--	--	--	--
ENSMUSG00000090386	81	104	80.283	80	512	334.984	0.239662	-2.06093	2.23808e-07	7.11773e-05	down	--	--	--	--	--
ENSMUSG00000006732	122	213	144.813	114	971	614.134	0.235801	-2.08436	0.000428138	0.0232519	down	TRMB_MOUSE	tRNA (guanine-N(7)-)-methyltransferase
ENSMUSG00000004610	24	36	25.9858	15	181	110.972	0.234165	-2.0944	0.000229838	0.0146624	down	ETFB_MOUSE	Electron transfer flavoprotein subunit beta
ENSMUSG00000111818	48	68	50.2759	84	308	221.638	0.226838	-2.14026	1.76606e-06	0.000326867	down	--	--	--	--	--
ENSMUSG00000110841	26	41	28.9992	33	194	128.435	0.225789	-2.14695	7.1034e-05	0.00581141	down	GPX41_MOUSE	Phospholipid hydroperoxide glutathione peroxidase, mitochondrial
ENSMUSG00000085088	25	38	27.2806	26	191	122.809	0.222139	-2.17047	8.01412e-05	0.00641698	down	--	--	--	--	--
ENSMUSG00000106317	44	28	31.5303	44	214	145.938	0.216053	-2.21054	8.35594e-05	0.00660308	down	--	--	--	--	--
ENSMUSG00000037664	232	307	233.814	389	1593	1120.83	0.208608	-2.26113	8.84176e-13	3.32745e-09	down	CDN1C_MOUSE	Cyclin-dependent kinase inhibitor 1C
ENSMUSG00000105201	20	27	20.383	19	158	100.184	0.203456	-2.29721	0.000124102	0.00903945	down	--	--	--	--	--
ENSMUSG00000035299	266	290	241.798	847	1328	1227.58	0.196971	-2.34395	5.7239e-14	4.30819e-10	down	TRI18_MOUSE	E3 ubiquitin-protein ligase Midline-1
ENSMUSG00000109873	11	20	13.394	7	116	69.6544	0.192293	-2.37863	0.000646903	0.0313303	down	--	--	--	--	--
ENSMUSG00000107560	22	21	18.7329	14	162	99.6455	0.187995	-2.41123	6.4209e-05	0.00535318	down	NEDD4_MOUSE	E3 ubiquitin-protein ligase NEDD4
ENSMUSG00000097136	21	34	23.7975	39	195	132.367	0.179784	-2.47567	5.71383e-06	0.000786697	down	--	--	--	--	--
ENSMUSG00000084383	7	12	8.21514	14	78	52.0494	0.157833	-2.66353	0.000951323	0.0415491	down	RL21_MOUSE	60S ribosomal protein L21
ENSMUSG00000105870	8	16	10.3578	10	108	66.8043	0.155047	-2.68923	0.000221076	0.0141815	down	--	--	--	--	--
ENSMUSG00000103851	6	13	8.19229	9	87	54.3443	0.150748	-2.72979	0.000620499	0.0305248	down	--	--	--	--	--
ENSMUSG00000091993	17	29	19.8905	19	216	133.048	0.149499	-2.74179	8.16616e-07	0.000186254	down	ALRF2_MOUSE	Aly/REF export factor 2
ENSMUSG00000042210	30	22	22.7313	71	201	153.717	0.147877	-2.75753	1.31916e-07	4.65417e-05	down	ABHEA_MOUSE	Alpha/beta hydrolase domain-containing protein 14A
ENSMUSG00000108633	41	70	47.9961	32	548	328.458	0.146126	-2.77472	4.98182e-07	0.000122271	down	--	--	--	--	--
ENSMUSG00000112342	56	84	60.6336	102	642	420.985	0.144028	-2.79558	3.15072e-12	7.9048e-09	down	LORF2_MOUSE	LINE-1 retrotransposable element ORF2 protein
ENSMUSG00000093760	7	9	6.94327	3	83	48.7122	0.142536	-2.8106	0.000811517	0.0371685	down	LORF2_MOUSE	LINE-1 retrotransposable element ORF2 protein
ENSMUSG00000104524	15	29	18.9969	15	222	134.204	0.141553	-2.82059	1.9713e-05	0.00200504	down	--	--	--	--	--
ENSMUSG00000107091	17	30	20.3144	20	260	158.54	0.128135	-2.96427	8.91203e-08	3.29891e-05	down	--	--	--	--	--
ENSMUSG00000083822	13	19	13.8637	14	180	109.845	0.126212	-2.98608	9.08365e-07	0.000203078	down	HMGB2_MOUSE	High mobility group protein B2
ENSMUSG00000046229	58	38	42.0252	38	554	335.223	0.125365	-2.99579	2.32045e-08	1.46185e-05	down	CNBD2_MOUSE	Cyclic nucleotide-binding domain-containing protein 2
ENSMUSG00000086695	7	6	5.6714	25	56	45.7541	0.123954	-3.01213	0.000588941	0.029421	down	TRI18_MOUSE	E3 ubiquitin-protein ligase Midline-1
ENSMUSG00000055216	13	24	15.9835	30	198	129.019	0.123885	-3.01293	3.60472e-07	9.46449e-05	down	NEDD4_MOUSE	E3 ubiquitin-protein ligase NEDD4
ENSMUSG00000102721	51	88	60.0954	48	836	500.619	0.120042	-3.05839	8.0495e-08	3.13375e-05	down	--	--	--	--	--
ENSMUSG00000103364	9	11	8.6848	2	127	73.0826	0.118835	-3.07296	2.06165e-05	0.00206898	down	--	--	--	--	--
ENSMUSG00000102344	4	9	5.60285	7	77	47.5563	0.117815	-3.0854	0.000405807	0.0222406	down	--	--	--	--	--
ENSMUSG00000103192	3	8	4.73208	5	70	42.4681	0.111427	-3.16583	0.000622242	0.030544	down	--	--	--	--	--
ENSMUSG00000106732	5	11	6.89757	7	106	63.9882	0.107794	-3.21365	3.37902e-05	0.00314517	down	--	--	--	--	--
ENSMUSG00000097536	6	5	4.80063	13	69	46.3889	0.103487	-3.27248	0.00024554	0.0153582	down	--	--	--	--	--
ENSMUSG00000028776	14	13	11.7668	102	108	118.41	0.0993726	-3.33101	3.18891e-08	1.75758e-05	down	TINAL_MOUSE	Tubulointerstitial nephritis antigen-like
ENSMUSG00000102153	2	6	3.43736	4	58	35.1077	0.097909	-3.35241	0.00110532	0.0460347	down	--	--	--	--	--
ENSMUSG00000063018	3	5	3.46021	5	62	37.9351	0.0912139	-3.4546	0.000543577	0.0277065	down	--	--	--	--	--
ENSMUSG00000107390	7	15	9.48701	26	163	106.943	0.0887106	-3.49475	1.29139e-06	0.000260354	down	NEDD4_MOUSE	E3 ubiquitin-protein ligase NEDD4
ENSMUSG00000109719	9	7	6.98897	7	133	79.287	0.0881478	-3.50393	1.20154e-06	0.000246644	down	--	--	--	--	--
ENSMUSG00000085229	4	2	2.63515	6	49	31.13	0.0846498	-3.56235	0.00122857	0.0498045	down	--	--	--	--	--
ENSMUSG00000100811	6	9	6.49646	5	131	77.0319	0.0843347	-3.56773	1.28031e-06	0.000260354	down	--	--	--	--	--
ENSMUSG00000083306	3	4	3.03625	1	65	37.3912	0.0812023	-3.62234	0.000385843	0.0215042	down	RL37_MOUSE	60S ribosomal protein L37
ENSMUSG00000111212	3	5	3.46021	6	74	45.2955	0.0763919	-3.71044	8.39275e-05	0.00660308	down	--	--	--	--	--
ENSMUSG00000079053	6	11	7.34438	14	160	98.5123	0.0745529	-3.74559	2.87185e-08	1.70648e-05	down	--	--	--	--	--
ENSMUSG00000108557	3	2	2.18834	7	46	29.9911	0.0729663	-3.77663	0.00100256	0.0428747	down	--	--	--	--	--
ENSMUSG00000108984	3	4	3.03625	10	64	41.873	0.0725109	-3.78566	0.000119281	0.00880186	down	--	--	--	--	--
ENSMUSG00000108486	5	7	5.20174	13	115	72.4534	0.0717942	-3.79999	8.29035e-07	0.000187196	down	--	--	--	--	--
ENSMUSG00000106636	7	9	6.94327	7	165	97.4188	0.0712724	-3.81051	2.21149e-08	1.46185e-05	down	NEDD4_MOUSE	E3 ubiquitin-protein ligase NEDD4
ENSMUSG00000031452	2	3	2.16549	1	54	31.1584	0.0694993	-3.84686	0.000722622	0.0341597	down	--	--	--	--	--
ENSMUSG00000064358	5	8	5.6257	14	135	84.3468	0.0666972	-3.90623	8.6218e-08	3.29891e-05	down	COX3_MOUSE	Cytochrome c oxidase subunit 3
ENSMUSG00000105519	2	3	2.16549	7	52	33.3908	0.0648528	-3.94669	0.000389346	0.0215476	down	--	--	--	--	--
ENSMUSG00000107624	5	6	4.77778	8	123	74.1817	0.0644065	-3.95665	3.17601e-07	8.54195e-05	down	--	--	--	--	--
ENSMUSG00000080198	3	5	3.46021	8	88	54.35	0.0636653	-3.97335	8.05847e-06	0.00102225	down	RL10A_MOUSE	60S ribosomal protein L10a
ENSMUSG00000075014	2	6	3.43736	4	95	56.0726	0.0613019	-4.02792	1.66949e-05	0.00176155	down	--	--	--	--	--
ENSMUSG00000054793	8	3	4.84633	45	101	82.4707	0.0587643	-4.08892	3.87901e-05	0.00351759	down	CADM4_MOUSE	Cell adhesion molecule 4
ENSMUSG00000048758	1333	1261	1130.2	5806	28541	19428.7	0.058172	-4.10353	1.06113e-48	2.39603e-44	down	RL29_MOUSE	60S ribosomal protein L29
ENSMUSG00000075204	6	12	7.76833	10	239	141.031	0.0550823	-4.18227	5.24161e-12	1.07596e-08	down	O1038_MOUSE	Olfactory receptor 1038
ENSMUSG00000103867	3	3	2.6123	4	81	48.1399	0.0542646	-4.20384	1.20052e-05	0.00132881	down	--	--	--	--	--
ENSMUSG00000086442	2	4	2.58944	1	86	49.2902	0.0525346	-4.25059	8.75143e-06	0.00108575	down	--	--	--	--	--
ENSMUSG00000004842	3	2	2.18834	2	72	41.9185	0.0522046	-4.25968	3.44313e-05	0.00318474	down	PIT1_MOUSE	Pituitary-specific positive transcription factor 1
ENSMUSG00000109576	1	2	1.29472	3	42	25.4808	0.0508116	-4.2987	0.00109987	0.0459907	down	--	--	--	--	--
ENSMUSG00000111361	24	43	28.9535	43	972	574.875	0.050365	-4.31144	6.04171e-13	2.72844e-09	down	--	--	--	--	--
ENSMUSG00000106856	1	2	1.29472	8	41	27.7189	0.046709	-4.42016	0.000552259	0.0279597	down	--	--	--	--	--
ENSMUSG00000063458	16	9	10.9645	123	310	244.647	0.0448177	-4.47979	1.22442e-12	3.45594e-09	down	CJ011_MOUSE	Leucine-rich repeat-containing protein C10orf11 homolog
ENSMUSG00000104291	31	74	45.2239	96	1747	1043.73	0.0433289	-4.52853	2.02095e-06	0.000365064	down	--	--	--	--	--
ENSMUSG00000035694	2	1	1.31757	7	48	31.1243	0.0423326	-4.56209	0.000191493	0.012643	down	CAYP2_MOUSE	Calcyphosin-2
ENSMUSG00000029371	2	1	1.31757	56	0	31.4125	0.0419443	-4.57538	0.000171401	0.0115185	down	CXCL5_MOUSE	C-X-C motif chemokine 5
ENSMUSG00000093897	3	2	2.18834	10	83	52.6388	0.0415727	-4.58822	1.57152e-06	0.000305904	down	--	--	--	--	--
ENSMUSG00000026208	6	16	9.46416	6	419	240.779	0.0393064	-4.66909	2.65724e-06	0.000444448	down	DESM_MOUSE	Desmin
ENSMUSG00000097263	16	38	23.2593	32	1042	608.368	0.0382323	-4.70906	4.23981e-07	0.000105203	down	--	--	--	--	--
ENSMUSG00000112824	7	3	4.39953	24	199	126.22	0.0348561	-4.84245	2.44964e-09	2.76564e-06	down	--	--	--	--	--
ENSMUSG00000020427	1	1	0.870765	44	1	25.2478	0.0344887	-4.85773	0.000530189	0.0271466	down	IBP3_MOUSE	Insulin-like growth factor-binding protein 3
ENSMUSG00000090200	2	1	1.31757	3	68	40.2129	0.0327649	-4.93171	1.13228e-05	0.00127835	down	--	--	--	--	--
ENSMUSG00000031802	1	2	1.29472	3	90	52.6786	0.0245778	-5.3465	2.37017e-07	7.13578e-05	down	--	--	--	--	--
ENSMUSG00000105378	2	4	2.58944	6	188	109.89	0.0235639	-5.40728	5.33174e-13	2.72844e-09	down	--	--	--	--	--
ENSMUSG00000105936	1	0	0.446808	3	34	20.9479	0.0213295	-5.55101	0.00085967	0.0383623	down	--	--	--	--	--
ENSMUSG00000090015	1	1	0.870765	51	51	57.5054	0.0151423	-6.04527	1.38972e-08	1.08207e-05	down	ZN431_MOUSE	Zinc finger protein 431
ENSMUSG00000079497	0	1	0.423957	3	48	28.8806	0.0146797	-6.09004	5.30419e-05	0.00458883	down	PRRT1_MOUSE	Proline-rich transmembrane protein 1
ENSMUSG00000109675	4	4	3.48306	216	275	276.983	0.012575	-6.3133	8.35453e-29	9.43226e-25	down	NXPE2_MOUSE	NXPE family member 2
